# Supplementary material for: Resequencing of reindeer genomes provides clues to their docile habits
Source: Evol Lett. 2024 Mar 5;8(4):494–504. doi: 10.1093/evlett/qrae006 (PMC11291945; doi:10.1093/evlett/qrae006)
Supplement: qrae006_suppl_Supplementary_Tables_S1-S11 [file qrae006_suppl_supplementary_tables_s1-s11.xlsx]

## Sheet: Table S1
Table S1 Geographical distribution of the 32 reindeer sample and their sequencing information.
Sample ID	Description	Raw	Clean	Proportion	Map	Genome	Effective
		reads data(bp)	reads data(bp)		Ratio	Coverage	Depth(X)
D_China_01	Domestic, Greater Khingan Mountains, China	64419537000	63996265586	0.993429	0.962373	0.953697	18.059
D_China_02	Domestic, Greater Khingan Mountains, China	33924225000	33770583136	0.995471	0.988636	0.947741	9.51991
D_China_03	Domestic, Greater Khingan Mountains, China	32126010900	31982030376	0.995518	0.980046	0.946795	8.91959
D_China_04	Domestic, Greater Khingan Mountains, China	31649202000	31501345296	0.995328	0.988879	0.947077	8.95346
D_China_05	Domestic, Greater Khingan Mountains, China	36122172600	35969242988	0.995766	0.987902	0.949285	9.99907
D_China_06	Domestic, Greater Khingan Mountains, China	32740217700	32588652470	0.995371	0.986738	0.947437	9.21196
D_China_07	Domestic, Greater Khingan Mountains, China	30761698200	30635473568	0.995897	0.986716	0.946503	8.6508
D_China_08	Domestic, Greater Khingan Mountains, China	32390609100	32248457958	0.995611	0.9879	0.947321	9.04283
D_China_09	Domestic, Greater Khingan Mountains, China	39776999100	39604195226	0.995656	0.987946	0.949749	11.1314
D_China_10	Domestic, Greater Khingan Mountains, China	35658794700	35492805134	0.995345	0.987137	0.947034	9.9241
D_Norway_11	Domestic, Filefjell, Norway	32039818500	31888611526	0.995281	0.98837	0.944193	9.47707
D_Norway_12	Domestic, Filefjell, Norway	34318831800	34171505666	0.995707	0.987506	0.946625	10.1277
D_Norway_13	Domestic, Filefjell, Norway	33983577900	33813734458	0.995002	0.988256	0.945486	9.79338
D_Norway_14	Domestic, Filefjell, Norway	36133501800	35956841452	0.995111	0.985082	0.94629	10.4921
D_Norway_15	Domestic, Filefjell, Norway	43552991100	43106550544	0.989749	0.988525	0.94944	12.0187
D_Norway_16	Domestic, Filefjell, Norway	34462508400	34136370094	0.990536	0.987853	0.946312	9.24592
D_Norway_17	Domestic, Filefjell, Norway	33730818300	33361500750	0.989051	0.987322	0.944723	9.17601
D_Norway_18	Domestic, Filefjell, Norway	43141712700	42647473620	0.988544	0.986954	0.948457	11.3768
D_Norway_19	Domestic, Filefjell, Norway	37717696200	37284173922	0.988506	0.987502	0.946553	10.3681
D_Russia_20	Domestic, Yamal-Nenets, Russia	62589359400	62091690142	0.992049	0.983622	0.951779	17.3169
D_Russia_21	Domestic, Yamal-Nenets, Russia	32831064900	32667659828	0.995023	0.987676	0.945143	9.09049
D_Russia_22	Domestic, Yamal-Nenets, Russia	35424501900	35255126022	0.995219	0.963945	0.946292	9.47186
D_Russia_23	Domestic, Yamal-Nenets, Russia	39040616700	38810746880	0.994112	0.985386	0.946201	10.1036
W_Norway_01	Wild, Snøhetta, Norway	64454650200	64018598960	0.993235	0.987167	0.952219	18.5278
W_Norway_02	Wild, Snøhetta, Norway	31235304600	31095276926	0.995517	0.987047	0.942414	8.38967
W_Norway_03	Wild, Snøhetta, Norway	34725726900	34557469304	0.995155	0.987091	0.945629	9.55632
W_Norway_04	Wild, Snøhetta, Norway	33178886700	33018686154	0.995172	0.984021	0.944864	9.47662
W_Quebec_09	Wild, Northern Quebec, Canada	33184413000	32908736740	0.991693	0.987299	0.945832	9.15064
W_Quebec_10	Wild, Northern Quebec, Canada	37743278100	37410618078	0.991186	0.988087	0.948484	10.9219
W_Quebec_11	Wild, Northern Quebec, Canada	45606792600	45087771076	0.98862	0.987459	0.950086	12.7124
W_Quebec_12	Wild, Northern Quebec, Canada	31840256100	31583629028	0.99194	0.986437	0.944931	8.89731
W_Quebec_13	Wild, Northern Quebec, Canada	36448050300	36109845756	0.990721	0.987313	0.947221	9.87821

## Sheet: Table S2
Table S2 Distribution of SNPs within various reindeer genomic regions.
Variant type	SNP Count	Percent
intergenic region	16231532	0.728
intron variant	4512521	0.2024
downstream gene variant	673749	0.03022
upstream gene variant	695623	0.0312
synonymous variant	98064	0.0044
missense variant	67716	0.00304
splice region variant	14862	0.00067
stop gained	967	4e-05
splice donor variant	269	1e-05
splice acceptor variant	191	1e-05
start lost	164	1e-05
stop lost	103	0
stop retained variant	65	0
initiator codon variant	19	0

## Sheet: Table S3
Table S3 Comparison of genetic variation between wild and domesticated populations.
	domestic	wild	P value
Averag length of ROH	63.53 kb	57.12 kb	> 0.05
Inbreeding coefficient F	0.166	0.138	> 0.05
heterozygosity	0.0236	0.0244	> 0.05

## Sheet: Table S4
Table S4 Pearson correlation coefficient for pairs from the three groups of wild/domestic π ln-ratios
	(D_Norway + D_China + D_Russia)/(W_Quebec + W_Norway)	D_Norway/ W_Norway	(D_Russia + D_China)/ W_Quebec
(D_Norway + D_China + D_Russia)/(W_Quebec + W_Norway)	1	0.54251	0.565869
D_Norway/ W_Norway	0.54251	1	0
(D_Russia + D_China)/ W_Quebec	0.565869	0	1

## Sheet: Table S5
Table S5 FST>0.186 and ln ratio>0.332 for domestic vs. wild reindeer populations.
CHR	BIN_START	BIN_END	wild_PI	domesticate_PI	fold_change	WEIGHTED_FST	MEAN_FST
scaffold1	2710001	2720000	0.0011317	0.00175687	1.55242	0.217481	0.135329
scaffold100	1370001	1380000	0.000373368	0.0010779	2.88696	0.238008	0.131374
scaffold100	2260001	2270000	0.000363955	0.000776988	2.13485	0.283458	0.163277
scaffold100	3750001	3760000	0.000370218	0.00056474	1.52543	0.255987	0.114807
scaffold1003	580001	590000	0.000341175	0.000846467	2.48103	0.285863	0.12241
scaffold1003	590001	600000	0.000429242	0.000846878	1.97296	0.199601	0.10317
scaffold1005	370001	380000	0.0010483	0.00165761	1.58124	0.213869	0.148952
scaffold1005	810001	820000	0.00109866	0.00173063	1.57522	0.19497	0.19497
scaffold1008	580001	590000	0.00133865	0.00234448	1.75138	0.188829	0.123331
scaffold1008	850001	860000	0.000496263	0.000722408	1.4557	0.195285	0.112962
scaffold1011	30001	40000	0.000540324	0.00116361	2.15354	0.206583	0.112623
scaffold1011	40001	50000	0.000728213	0.0012606	1.73109	0.218588	0.155618
scaffold1015	450001	460000	0.000852841	0.00134766	1.5802	0.209023	0.110526
scaffold1020	370001	380000	0.00041103	0.000629432	1.53135	0.217047	0.100718
scaffold1022	310001	320000	0.000660893	0.00102225	1.54677	0.229449	0.116289
scaffold103	970001	980000	0.0011204	0.001901	1.69672	0.327502	0.149126
scaffold103	980001	990000	0.0013259	0.00185084	1.39591	0.315453	0.138502
scaffold1030	290001	300000	0.000304753	0.000461777	1.51525	0.204835	0.0433021
scaffold1033	40001	50000	0.000585487	0.000915196	1.56314	0.192441	0.0821448
scaffold1033	50001	60000	0.000470715	0.000682343	1.44959	0.247107	0.132783
scaffold1036	440001	450000	0.00101232	0.00150917	1.4908	0.194078	0.067282
scaffold1036	460001	470000	0.00136795	0.00200915	1.46873	0.221001	0.110473
scaffold1040	20001	30000	0.000466104	0.000873198	1.8734	0.220396	0.111157
scaffold1040	170001	180000	0.000866572	0.00129059	1.4893	0.230966	0.138021
scaffold1042	50001	60000	0.000754097	0.00115466	1.53118	0.193507	0.0630849
scaffold10445	1	10000	1.53846e-06	1.34879e-05	8.76714	0.241136	0.0683359
scaffold1045	730001	740000	2.72002e-05	4.45798e-05	1.63895	0.35021	0.101972
scaffold1047	810001	820000	0.000677671	0.00101124	1.49223	0.209984	0.0694561
scaffold1056	280001	290000	0.00102795	0.00148567	1.44527	0.221087	0.134461
scaffold1056	290001	300000	0.000922545	0.00163947	1.77712	0.211591	0.115148
scaffold1056	300001	310000	0.00111186	0.00178764	1.60779	0.191601	0.0964022
scaffold1061	710001	720000	1.65541e-05	2.51403e-05	1.51868	0.207015	0.111901
scaffold1075	510001	520000	0.00196706	0.00292084	1.48488	0.349474	0.177002
scaffold1078	400001	410000	0.000525007	0.000933493	1.77806	0.264384	0.104379
scaffold1078	410001	420000	0.00058366	0.000938694	1.60829	0.275299	0.121017
scaffold10888	1	10000	1.35385e-05	1.89179e-05	1.39734	0.634801	0.509157
scaffold1090	710001	720000	0.000219264	0.000357109	1.62867	0.393371	0.18151
scaffold1096	70001	80000	0.000155821	0.000221185	1.41948	0.285438	0.0747182
scaffold1097	700001	710000	0.000165666	0.000286777	1.73106	0.233592	0.131826
scaffold11	1740001	1750000	0.00103912	0.00157986	1.52038	0.233172	0.140535
scaffold1115	280001	290000	0.00105621	0.00178399	1.68905	0.193869	0.117946
scaffold112	1740001	1750000	0.000816337	0.00116052	1.42162	0.234529	0.112482
scaffold1124	700001	710000	1.53846e-06	4.80773e-05	31.2503	0.25735	0.195017
scaffold1142	460001	470000	0.000574976	0.000928715	1.61522	0.213236	0.103401
scaffold1148	1410001	1420000	1.09539e-05	2.02901e-05	1.85232	0.641261	0.4087
scaffold11494	10001	20000	1.53846e-06	9.33335e-06	6.06668	0.333843	0.333843
scaffold1160	460001	470000	0.00047032	0.000659019	1.40121	0.329948	0.160682
scaffold1161	530001	540000	0.000998884	0.00151391	1.5156	0.199196	0.0853336
scaffold1162	100001	110000	0.000872599	0.00153616	1.76044	0.188566	0.0915068
scaffold1162	110001	120000	0.000862131	0.00144155	1.67208	0.26701	0.155156
scaffold1163	610001	620000	7.07697e-05	9.8634e-05	1.39373	0.237348	0.137173
scaffold1163	690001	700000	0.00011662	0.000266276	2.28328	0.205398	0.0940673
scaffold11967	10001	20000	5.12615e-05	0.000101508	1.9802	0.20718	0.151139
scaffold12	2840001	2850000	0.000437614	0.000807706	1.8457	0.220468	0.110374
scaffold1206	620001	630000	0.000979614	0.00150478	1.53609	0.233571	0.101664
scaffold121	930001	940000	0.00086887	0.001363	1.5687	0.193214	0.0874367
scaffold121	940001	950000	0.000988886	0.00142043	1.43639	0.227734	0.121735
scaffold1221	290001	300000	0.000772222	0.0015252	1.97508	0.283326	0.125671
scaffold1221	300001	310000	0.000863231	0.00158138	1.83193	0.272666	0.163184
scaffold1221	310001	320000	0.00120578	0.00191164	1.5854	0.213749	0.117324
scaffold1222	710001	720000	0.00129008	0.00187121	1.45046	0.267396	0.150263
scaffold1222	720001	730000	0.00104711	0.0015304	1.46155	0.291563	0.183944
scaffold1226	740001	750000	0.000476388	0.000690172	1.44876	0.215141	0.143753
scaffold1228	670001	680000	9.50775e-05	0.00020972	2.20578	0.20621	0.144032
scaffold1234	840001	850000	0.000657033	0.00128239	1.95179	0.22474	0.141377
scaffold1234	850001	860000	0.000765217	0.00132678	1.73386	0.21699	0.127575
scaffold1234	860001	870000	0.000779008	0.00119156	1.52959	0.212995	0.104614
scaffold1234	870001	880000	0.000749153	0.00110307	1.47242	0.191141	0.100362
scaffold1245	720001	730000	0.00144795	0.00212612	1.46837	0.232037	0.137698
scaffold1245	870001	880000	0.00112842	0.00161446	1.43073	0.338202	0.220567
scaffold1247	420001	430000	0.00105263	0.00168488	1.60064	0.197656	0.0947347
scaffold125	1550001	1560000	0.00113905	0.00158733	1.39356	0.208101	0.139158
scaffold12578	1	10000	8.73849e-06	3.19421e-05	3.65533	0.24186	0.169596
scaffold127	1680001	1690000	0.000130217	0.000263268	2.02176	0.333852	0.199488
scaffold1279	510001	520000	0.000352941	0.000506205	1.43425	0.225067	0.0900849
scaffold1298	190001	200000	0.000572569	0.000903603	1.57816	0.198518	0.0985094
scaffold1313	590001	600000	0.00085473	0.00127436	1.49095	0.202089	0.0972076
scaffold1313	600001	610000	0.000543048	0.00077021	1.41831	0.189719	0.0930024
scaffold1317	340001	350000	0.00117909	0.00168527	1.4293	0.206955	0.106343
scaffold1318	400001	410000	0.000596268	0.00103525	1.73622	0.259704	0.153315
scaffold1318	410001	420000	0.000615284	0.00112713	1.83189	0.195133	0.113528
scaffold1318	420001	430000	0.000763914	0.00108485	1.42012	0.199622	0.130393
scaffold132	1200001	1210000	0.000791995	0.00119951	1.51454	0.22165	0.124639
scaffold1322	240001	250000	0.00061113	0.00165018	2.70021	0.212935	0.103538
scaffold1322	250001	260000	0.000526318	0.00146504	2.78356	0.217514	0.116894
scaffold1329	680001	690000	0.00109196	0.00156104	1.42958	0.186983	0.103332
scaffold133	560001	570000	0.000571944	0.000845324	1.47798	0.242898	0.129671
scaffold1330	390001	400000	0.000320377	0.000458695	1.43174	0.222744	0.123957
scaffold1343	760001	770000	0.000682109	0.00106997	1.56862	0.275643	0.133746
scaffold1343	770001	780000	0.000516008	0.000882101	1.70947	0.350095	0.155606
scaffold1343	780001	790000	0.000337236	0.000608082	1.80313	0.276908	0.0964415
scaffold1343	790001	800000	0.000229603	0.000411718	1.79317	0.330484	0.147809
scaffold1343	800001	810000	5.32308e-05	0.000102184	1.91964	0.309307	0.151431
scaffold13553	20001	30000	1.53846e-06	1.00483e-05	6.5314	0.288528	0.288528
scaffold1358	590001	600000	0.000289608	0.000475824	1.64299	0.258128	0.0935202
scaffold1361	680001	690000	0.000326288	0.000462981	1.41893	0.220472	0.112975
scaffold1374	560001	570000	0.000790457	0.001213	1.53456	0.229963	0.13365
scaffold1379	830001	840000	0.00087777	0.00143957	1.64003	0.22544	0.0972716
scaffold1379	840001	850000	0.000860649	0.00139687	1.62304	0.229137	0.120955
scaffold1381	530001	540000	0.00107296	0.00153636	1.43189	0.188051	0.108708
scaffold13873	1	10000	9.41541e-06	2.0715e-05	2.20012	0.272527	0.184633
scaffold1394	70001	80000	0.000909499	0.00130428	1.43406	0.201708	0.100569
scaffold1395	760001	770000	2.35079e-05	3.88033e-05	1.65065	0.21845	0.173909
scaffold13966	10001	20000	2.31385e-05	4.33625e-05	1.87404	0.413788	0.306512
scaffold140	1760001	1770000	0.00169259	0.00259113	1.53087	0.187934	0.0847715
scaffold142	1440001	1450000	0.00149443	0.00252109	1.68699	0.201659	0.137537
scaffold1428	320001	330000	0.00125041	0.00184748	1.4775	0.197824	0.106888
scaffold14311	1	10000	5.56318e-05	0.000208051	3.73979	0.266212	0.148019
scaffold14349	1	10000	6.46154e-06	9.91304e-06	1.53416	0.241953	0.241953
scaffold1445	470001	480000	0.000767524	0.00113859	1.48346	0.297431	0.181606
scaffold1445	900001	910000	6.94773e-05	0.000128505	1.8496	0.228027	0.0399788
scaffold1452	190001	200000	0.000482237	0.000804094	1.66742	0.190051	0.129278
scaffold1453	230001	240000	0.000850415	0.00140128	1.64776	0.258107	0.103211
scaffold1453	240001	250000	0.0007407	0.00160525	2.16721	0.29399	0.0860262
scaffold1453	250001	260000	0.00078244	0.00178223	2.27778	0.357687	0.161129
scaffold1453	260001	270000	0.000789868	0.00176912	2.23977	0.354968	0.135945
scaffold1453	270001	280000	0.00100142	0.00170903	1.70661	0.395989	0.150441
scaffold1454	740001	750000	0.000600027	0.000917303	1.52877	0.231204	0.118024
scaffold1454	750001	760000	0.000349061	0.000538817	1.54362	0.259761	0.0899165
scaffold1454	760001	770000	0.000208438	0.000313812	1.50554	0.280278	0.0804671
scaffold1455	490001	500000	0.000831882	0.00133232	1.60157	0.26558	0.146308
scaffold14580	1	10000	1.53846e-06	8.657e-06	5.62706	0.199482	0.118347
scaffold14594	1	10000	7.44618e-06	1.42609e-05	1.9152	0.214748	0.0696887
scaffold146	2010001	2020000	0.000930171	0.00134737	1.44852	0.207214	0.0844746
scaffold14608	1	10000	1.62462e-05	2.79035e-05	1.71754	0.20462	0.201366
scaffold1471	290001	300000	0.000554234	0.000777737	1.40326	0.210429	0.0811592
scaffold1474	560001	570000	0.000590137	0.000943889	1.59944	0.190402	0.109173
scaffold1477	970001	980000	0.000616095	0.00129835	2.10739	0.215085	0.0881649
scaffold1477	980001	990000	0.000844966	0.00136626	1.61694	0.22141	0.119682
scaffold151	1850001	1860000	0.000485494	0.0007022	1.44636	0.186815	0.108355
scaffold1519	890001	900000	0.00121075	0.00199355	1.64654	0.22113	0.107734
scaffold1519	900001	910000	0.00120132	0.0017726	1.47554	0.277379	0.130345
scaffold1525	520001	530000	0.000853828	0.00140009	1.63978	0.194729	0.0916936
scaffold1537	1260001	1270000	0.000576337	0.0014701	2.55076	0.193462	0.102656
scaffold1537	1280001	1290000	0.000797523	0.00145664	1.82646	0.189717	0.108034
scaffold1545	550001	560000	0.00108154	0.00165007	1.52567	0.214613	0.13277
scaffold1549	1260001	1270000	0.000785167	0.00125278	1.59556	0.342172	0.183805
scaffold1554	490001	500000	0.000915604	0.00155881	1.70249	0.200087	0.105342
scaffold1557	490001	500000	0.000811344	0.00137354	1.69292	0.211387	0.145367
scaffold1557	500001	510000	0.00060097	0.000903588	1.50355	0.221997	0.135344
scaffold1557	510001	520000	0.000357674	0.000543745	1.52023	0.213061	0.105489
scaffold1571	790001	800000	0.000733586	0.00110214	1.5024	0.206519	0.108228
scaffold1572	160001	170000	0.000691484	0.00103197	1.4924	0.246422	0.104284
scaffold1572	170001	180000	0.00071727	0.00108363	1.51077	0.222952	0.114355
scaffold1579	980001	990000	8.18464e-06	1.86474e-05	2.27834	0.189027	0.119177
scaffold1582	480001	490000	0.000211759	0.000318948	1.50618	0.264322	0.227547
scaffold1582	490001	500000	0.000211269	0.000297733	1.40926	0.235401	0.150055
scaffold1582	520001	530000	0.000162095	0.000268998	1.65951	0.198209	0.140367
scaffold1582	540001	550000	0.000132433	0.000208232	1.57236	0.19501	0.104163
scaffold1591	590001	600000	0.000534866	0.000864551	1.61639	0.21527	0.129376
scaffold1596	490001	500000	7.51405e-05	0.00011997	1.59661	0.281006	0.135131
scaffold15960	10001	20000	5.41538e-06	7.82611e-06	1.44516	0.358138	0.358138
scaffold1597	100001	110000	0.0012104	0.00172178	1.42249	0.270843	0.153733
scaffold1597	110001	120000	0.000823087	0.0011779	1.43108	0.255848	0.128095
scaffold1615	510001	520000	0.000107077	0.000238415	2.22658	0.401336	0.216551
scaffold1630	250001	260000	0.0013071	0.00195854	1.49839	0.194265	0.111415
scaffold1631	420001	430000	0.00144305	0.00207928	1.44089	0.195457	0.123202
scaffold1636	590001	600000	0.000225063	0.00053222	2.36476	0.231054	0.108391
scaffold16381	1	10000	8.51095e-05	0.000125488	1.47443	0.2088	0.128647
scaffold16495	1	10000	1.72923e-05	2.65508e-05	1.53541	0.243534	0.135015
scaffold1651	170001	180000	0.00088443	0.0012521	1.41571	0.402948	0.229965
scaffold1652	1	10000	0.000644658	0.000903931	1.40219	0.421696	0.155599
scaffold1662	250001	260000	0.000797956	0.00131189	1.64406	0.205598	0.0970909
scaffold1662	260001	270000	0.00102035	0.00159056	1.55884	0.200033	0.0927283
scaffold1710	1	10000	0.000969271	0.00143739	1.48296	0.217269	0.125849
scaffold1710	100001	110000	0.000725191	0.00132417	1.82596	0.193334	0.0997601
scaffold1712	760001	770000	0.000902779	0.00176786	1.95824	0.220314	0.134125
scaffold1712	770001	780000	0.000856144	0.00141512	1.6529	0.218057	0.137984
scaffold1712	780001	790000	0.00106228	0.00154108	1.45073	0.197753	0.111885
scaffold172	1620001	1630000	0.000193601	0.000381049	1.96822	0.222921	0.111214
scaffold1723	430001	440000	0.00114195	0.00161135	1.41105	0.228606	0.127716
scaffold1729	200001	210000	0.000393607	0.000602933	1.53181	0.189384	0.0708363
scaffold1747	300001	310000	0.00148096	0.0024255	1.63779	0.216216	0.117836
scaffold175	760001	770000	0.000975742	0.0013738	1.40795	0.255368	0.142424
scaffold175	1260001	1270000	0.000361367	0.00078099	2.16121	0.189359	0.0947879
scaffold17505	1	10000	2.95386e-06	9.91304e-06	3.35596	0.261539	0.152579
scaffold178	1870001	1880000	0.000830245	0.00155835	1.87698	0.204981	0.108862
scaffold178	1880001	1890000	0.000816039	0.00134974	1.65401	0.205695	0.0558623
scaffold178	1890001	1900000	0.000758995	0.00131512	1.73271	0.273062	0.0750027
scaffold178	1900001	1910000	0.00083983	0.00129741	1.54485	0.289054	0.0934678
scaffold178	3010001	3020000	0.00138188	0.00226063	1.63591	0.267188	0.128801
scaffold178	3020001	3030000	0.00104727	0.00210876	2.01358	0.233651	0.133297
scaffold178	3040001	3050000	0.000770997	0.00180924	2.34662	0.387948	0.195459
scaffold178	3050001	3060000	0.00104929	0.00178165	1.69796	0.23804	0.112685
scaffold18	1830001	1840000	0.000366413	0.000614871	1.67808	0.248205	0.11649
scaffold18	1850001	1860000	0.000421377	0.000690755	1.63928	0.226206	0.114863
scaffold181	40001	50000	0.000176376	0.000584327	3.31296	0.219808	0.163821
scaffold181	50001	60000	0.000182592	0.000456053	2.49766	0.20761	0.146006
scaffold181	60001	70000	0.000204686	0.000489182	2.38991	0.220296	0.168095
scaffold181	70001	80000	0.000214103	0.000380975	1.7794	0.221075	0.160096
scaffold1810	720001	730000	0.000496591	0.000817185	1.64559	0.258401	0.132692
scaffold18102	1	10000	1.53846e-06	9.27536e-06	6.02899	0.255629	0.147544
scaffold1814	260001	270000	0.00147587	0.00258968	1.75468	0.190089	0.115284
scaffold1816	440001	450000	3.18772e-05	0.000241916	7.589	0.195269	0.147895
scaffold182	1680001	1690000	0.00138391	0.00193166	1.3958	0.253286	0.10873
scaffold1831	150001	160000	0.00113361	0.00158177	1.39534	0.235445	0.101216
scaffold1851	100001	110000	0.000976292	0.00144865	1.48383	0.30172	0.170093
scaffold1854	280001	290000	0.000118405	0.000375988	3.17544	0.190801	0.12613
scaffold1854	310001	320000	0.000243764	0.000360597	1.47929	0.219088	0.0921571
scaffold18578	10001	20000	2.66462e-05	3.82415e-05	1.43516	0.202404	0.168354
scaffold1859	530001	540000	0.000131818	0.000194006	1.47177	0.241413	0.148301
scaffold1861	60001	70000	0.00128725	0.00187386	1.45571	0.292624	0.156992
scaffold1861	70001	80000	0.00153661	0.00215493	1.40239	0.255198	0.118527
scaffold1863	300001	310000	0.000758865	0.0010684	1.40789	0.309418	0.146204
scaffold187	190001	200000	0.000537503	0.000861578	1.60293	0.206516	0.0941008
scaffold1870	320001	330000	0.00125291	0.00186053	1.48497	0.198365	0.11592
scaffold1886	110001	120000	0.00158667	0.00244642	1.54186	0.247101	0.117903
scaffold1893	210001	220000	0.000880711	0.00129257	1.46764	0.249223	0.11007
scaffold1893	740001	750000	0.000748364	0.00147239	1.96748	0.302254	0.117129
scaffold1893	750001	760000	0.000694764	0.00135512	1.95048	0.322393	0.149335
scaffold1893	760001	770000	0.000741596	0.00143726	1.93806	0.250727	0.101905
scaffold1893	770001	780000	0.000865288	0.00161013	1.8608	0.312718	0.128194
scaffold1893	780001	790000	0.000842818	0.00148152	1.75782	0.32371	0.174604
scaffold1893	790001	800000	0.000824286	0.001361	1.65113	0.271571	0.137184
scaffold1893	800001	810000	0.000962309	0.00141851	1.47407	0.264551	0.123045
scaffold1893	810001	820000	0.000912268	0.00133087	1.45886	0.314387	0.153021
scaffold1899	170001	180000	0.00143928	0.00256309	1.78081	0.187686	0.0777046
scaffold1899	180001	190000	0.00161586	0.00264454	1.63661	0.203062	0.0990063
scaffold1902	230001	240000	0.00125344	0.00178172	1.42146	0.217965	0.10789
scaffold1902	260001	270000	0.00110296	0.00178382	1.6173	0.21519	0.130884
scaffold1903	40001	50000	0.00130118	0.00194744	1.49667	0.194685	0.0753261
scaffold1903	70001	80000	0.00116422	0.00184826	1.58755	0.190787	0.137156
scaffold1919	440001	450000	0.000860785	0.00121945	1.41667	0.215871	0.121628
scaffold1925	190001	200000	0.000844779	0.0011791	1.39575	0.194018	0.103896
scaffold193	1430001	1440000	0.00119201	0.00191282	1.6047	0.189495	0.102872
scaffold1933	220001	230000	0.000869091	0.00141491	1.62803	0.187377	0.111657
scaffold19359	1	10000	9.41538e-06	1.50531e-05	1.59878	0.209233	0.0815268
scaffold1942	270001	280000	0.000381239	0.000673638	1.76697	0.214509	0.149609
scaffold19484	1	10000	2.95385e-06	1.01449e-05	3.43447	0.348652	0.348652
scaffold1951	50001	60000	0.000239035	0.000335884	1.40517	0.241225	0.134622
scaffold196	130001	140000	0.000770936	0.00113386	1.47076	0.194376	0.0595314
scaffold1961	240001	250000	0.00010068	0.000320634	3.18468	0.190984	0.105061
scaffold1961	250001	260000	8.03714e-05	0.000241235	3.0015	0.193656	0.110631
scaffold1961	290001	300000	8.9295e-05	0.000124551	1.39483	0.189114	0.135305
scaffold1961	380001	390000	4.84929e-05	0.000127735	2.6341	0.207741	0.170216
scaffold1961	390001	400000	0.000105663	0.000184416	1.74532	0.230394	0.108611
scaffold1961	420001	430000	9.53858e-05	0.000137957	1.44631	0.191083	0.133685
scaffold1977	390001	400000	0.00047695	0.000920074	1.92908	0.199198	0.0951861
scaffold1977	400001	410000	8.9908e-05	0.000253667	2.82141	0.286753	0.17889
scaffold1979	390001	400000	0.000336253	0.000484334	1.44039	0.225646	0.136563
scaffold1988	120001	130000	0.000767289	0.00158827	2.06998	0.308529	0.204991
scaffold1988	130001	140000	0.000748335	0.00130918	1.74946	0.299649	0.173289
scaffold1988	140001	150000	0.00079818	0.00122391	1.53338	0.196707	0.128623
scaffold1993	360001	370000	0.000549353	0.000826484	1.50447	0.380255	0.150177
scaffold1993	370001	380000	0.000309746	0.000563386	1.81886	0.333773	0.123294
scaffold1993	380001	390000	0.000198351	0.000394512	1.98896	0.275349	0.0777004
scaffold20013	1	10000	2.79386e-05	4.0715e-05	1.4573	0.214624	0.101225
scaffold2009	360001	370000	4.12927e-05	6.2686e-05	1.51809	0.197506	0.0554507
scaffold201	380001	390000	0.000673125	0.00114009	1.69373	0.196848	0.0826411
scaffold202	630001	640000	0.000748599	0.00151076	2.01812	0.237426	0.103307
scaffold202	650001	660000	0.00110651	0.00178108	1.60964	0.191264	0.101926
scaffold202	660001	670000	0.00126082	0.00205976	1.63367	0.198557	0.0754696
scaffold202	670001	680000	0.00143107	0.00204535	1.42925	0.196837	0.0856294
scaffold203	1100001	1110000	0.00109383	0.00176387	1.61256	0.187051	0.124724
scaffold2036	40001	50000	0.000425449	0.000709932	1.66867	0.211898	0.117057
scaffold204	1670001	1680000	0.000618454	0.000901482	1.45764	0.247831	0.12296
scaffold2071	500001	510000	0.000818512	0.00166691	2.03651	0.274798	0.148152
scaffold2071	510001	520000	0.000835998	0.00158888	1.90058	0.422651	0.204509
scaffold2071	520001	530000	0.000883558	0.00140925	1.59497	0.440833	0.228757
scaffold2072	330001	340000	0.00114142	0.00172518	1.51143	0.204998	0.140282
scaffold2072	340001	350000	0.000835891	0.0015352	1.8366	0.315957	0.179482
scaffold2072	350001	360000	0.000582993	0.00106234	1.82222	0.252434	0.147519
scaffold2072	360001	370000	0.00036531	0.000590067	1.61525	0.229276	0.170432
scaffold2103	40001	50000	0.0007253	0.00102191	1.40895	0.255054	0.10515
scaffold2103	50001	60000	0.000369184	0.000561665	1.52137	0.275256	0.0553295
scaffold2104	390001	400000	0.00116745	0.00165335	1.41621	0.191936	0.129846
scaffold2111	380001	390000	0.000210904	0.000307235	1.45675	0.308598	0.134693
scaffold2139	10001	20000	0.000650379	0.00101675	1.56332	0.319193	0.183277
scaffold2139	20001	30000	0.000536516	0.000881889	1.64373	0.30384	0.147591
scaffold2139	30001	40000	0.000487282	0.000705124	1.44706	0.193336	0.0736588
scaffold2152	210001	220000	0.000297122	0.000421791	1.41959	0.198318	0.115626
scaffold2154	120001	130000	1.77231e-05	5.66002e-05	3.19358	0.233683	0.0531544
scaffold2154	330001	340000	0.000161542	0.000264082	1.63476	0.213169	0.0619405
scaffold2157	110001	120000	4.97852e-05	7.19255e-05	1.44472	0.216625	0.0441871
scaffold217	590001	600000	0.00046513	0.00122973	2.64384	0.246037	0.133043
scaffold217	600001	610000	0.000551613	0.00131763	2.38869	0.207951	0.119671
scaffold2174	350001	360000	3.00924e-05	6.2918e-05	2.09083	0.405227	0.211245
scaffold2191	560001	570000	0.000116741	0.000171377	1.46801	0.220741	0.10701
scaffold2195	510001	520000	1.72923e-05	3.73338e-05	2.15898	0.223742	0.150185
scaffold22	1760001	1770000	0.000817026	0.00149515	1.82999	0.362125	0.122071
scaffold22	1770001	1780000	0.000855203	0.0015345	1.79431	0.374504	0.166773
scaffold22	1780001	1790000	0.000689094	0.00126276	1.83249	0.347299	0.111439
scaffold22	1790001	1800000	0.000749219	0.00127578	1.70281	0.418903	0.240105
scaffold22	1800001	1810000	0.000811197	0.00115847	1.4281	0.354463	0.136267
scaffold22	2790001	2800000	0.000637937	0.000971855	1.52343	0.209307	0.0795957
scaffold2215	290001	300000	0.0011665	0.0018184	1.55885	0.338153	0.181392
scaffold2215	330001	340000	0.000382228	0.000661174	1.72979	0.214001	0.107467
scaffold2215	340001	350000	0.000131877	0.00023506	1.78242	0.242663	0.136732
scaffold2223	340001	350000	3.47077e-05	5.00493e-05	1.44202	0.192756	0.084564
scaffold224	1740001	1750000	0.00113578	0.00165772	1.45954	0.235882	0.11658
scaffold224	2100001	2110000	2.54154e-05	3.93818e-05	1.54953	0.205458	0.128396
scaffold2240	360001	370000	4.49232e-06	2.89082e-05	6.43503	0.19514	0.0906881
scaffold2244	310001	320000	3.82157e-05	7.70264e-05	2.01557	0.401412	0.139997
scaffold226	40001	50000	0.00144081	0.00219263	1.5218	0.194506	0.129965
scaffold2283	200001	210000	4.72618e-05	0.000106225	2.24759	0.219136	0.178392
scaffold2295	320001	330000	2.05538e-05	9.23478e-05	4.49298	0.228079	0.176402
scaffold23	600001	610000	0.00096725	0.0017199	1.77813	0.198856	0.0928641
scaffold231	670001	680000	0.000677975	0.00106474	1.57047	0.230194	0.150871
scaffold2312	370001	380000	0.000852289	0.00130809	1.5348	0.20122	0.116513
scaffold2319	220001	230000	0.000232868	0.000392617	1.68601	0.250433	0.194309
scaffold234	1390001	1400000	0.00038241	0.000565436	1.47861	0.228447	0.0701106
scaffold2359	1	10000	0.00108329	0.00233711	2.15742	0.259045	0.164375
scaffold2359	10001	20000	0.00121693	0.00230936	1.89769	0.316603	0.191864
scaffold2359	20001	30000	0.00107874	0.00188009	1.74286	0.336062	0.19357
scaffold2359	30001	40000	0.00103863	0.00156058	1.50254	0.268984	0.163962
scaffold2359	90001	100000	0.00109915	0.00160774	1.46271	0.433956	0.175998
scaffold2359	100001	110000	0.00120609	0.00189437	1.57067	0.459449	0.193083
scaffold2359	110001	120000	0.00124783	0.00194606	1.55956	0.423949	0.198327
scaffold2359	120001	130000	0.00134342	0.00209672	1.56073	0.31497	0.1653
scaffold2359	130001	140000	0.00100411	0.00163351	1.62682	0.259137	0.152016
scaffold2359	140001	150000	0.000714431	0.00125543	1.75724	0.294535	0.1712
scaffold2359	150001	160000	0.000516738	0.000857618	1.65968	0.276025	0.184985
scaffold2359	160001	170000	0.000540729	0.000803076	1.48517	0.268561	0.148006
scaffold2359	180001	190000	0.000829278	0.00125455	1.51282	0.250924	0.131127
scaffold2366	300001	310000	0.000320006	0.000472064	1.47517	0.408355	0.230124
scaffold237	1430001	1440000	0.000553798	0.000777613	1.40415	0.190891	0.0930812
scaffold2400	100001	110000	0.000757632	0.00106101	1.40043	0.215697	0.0865828
scaffold2409	30001	40000	0.0013573	0.00223669	1.6479	0.234743	0.146395
scaffold2409	40001	50000	0.00104768	0.0014988	1.43059	0.232102	0.138723
scaffold2428	390001	400000	0.000327212	0.00112408	3.43533	0.215478	0.1287
scaffold243	1740001	1750000	0.000836137	0.00157375	1.88217	0.187294	0.0884878
scaffold2450	320001	330000	0.000481311	0.000705969	1.46676	0.210108	0.111893
scaffold247	190001	200000	0.000793525	0.00116813	1.47208	0.247129	0.12152
scaffold2476	170001	180000	0.000789477	0.00126002	1.59602	0.246895	0.12499
scaffold2486	190001	200000	0.000109481	0.000313979	2.86789	0.201478	0.137968
scaffold2496	40001	50000	0.00106281	0.00159759	1.50318	0.189024	0.120516
scaffold2496	50001	60000	0.000956483	0.00147041	1.53731	0.192889	0.114304
scaffold25	1670001	1680000	0.00095484	0.00141944	1.48657	0.224348	0.0789513
scaffold250	1160001	1170000	0.000970027	0.00141968	1.46355	0.230176	0.0970005
scaffold2510	320001	330000	0.000253918	0.000393193	1.5485	0.274017	0.140529
scaffold2510	330001	340000	0.000212069	0.000310173	1.4626	0.203845	0.116074
scaffold252	860001	870000	0.000725234	0.0013278	1.83086	0.372769	0.199177
scaffold252	870001	880000	0.000579922	0.00149003	2.56936	0.244677	0.105492
scaffold252	910001	920000	0.000706466	0.00209351	2.96336	0.222272	0.133579
scaffold252	920001	930000	0.000773257	0.00193575	2.50337	0.238434	0.141067
scaffold252	930001	940000	0.000923677	0.0017927	1.94083	0.233982	0.12637
scaffold252	940001	950000	0.00103	0.00159004	1.54373	0.286532	0.160899
scaffold252	1000001	1010000	0.000943201	0.00134798	1.42915	0.227032	0.0927535
scaffold252	1010001	1020000	0.000888933	0.00137725	1.54933	0.380208	0.188
scaffold252	1020001	1030000	0.000888195	0.00124415	1.40076	0.30138	0.126647
scaffold252	1700001	1710000	0.000574547	0.000818119	1.42394	0.218142	0.127516
scaffold2520	290001	300000	2.95386e-06	1.75072e-05	5.92689	0.285493	0.094997
scaffold2523	260001	270000	0.000277299	0.000428781	1.54628	0.283442	0.157703
scaffold255	1400001	1410000	0.00165111	0.00230626	1.39679	0.241996	0.144647
scaffold2553	190001	200000	0.000943599	0.00173694	1.84076	0.276607	0.146652
scaffold2553	200001	210000	0.000872341	0.00154018	1.76557	0.272659	0.128322
scaffold2553	210001	220000	0.0010023	0.00150709	1.50363	0.229302	0.132313
scaffold2555	1	10000	0.00160682	0.00228578	1.42255	0.20195	0.110183
scaffold2555	20001	30000	0.00145294	0.00204443	1.4071	0.195389	0.106807
scaffold256	80001	90000	0.00131651	0.001872	1.42194	0.328229	0.156429
scaffold256	600001	610000	0.000936316	0.0016002	1.70904	0.192043	0.0688753
scaffold256	620001	630000	0.000803286	0.00116021	1.44433	0.261468	0.164885
scaffold256	1230001	1240000	0.00106467	0.00153542	1.44216	0.305589	0.119769
scaffold2572	280001	290000	0.000966159	0.00136993	1.41791	0.198498	0.0694906
scaffold2578	20001	30000	0.00114216	0.00191298	1.67488	0.202321	0.111428
scaffold2578	30001	40000	0.00108003	0.00180739	1.67346	0.397465	0.221049
scaffold260	1280001	1290000	0.000452083	0.0008417	1.86183	0.22532	0.116167
scaffold260	1290001	1300000	0.000551293	0.000888885	1.61236	0.207385	0.0836851
scaffold2603	240001	250000	7.85245e-05	0.000125031	1.59225	0.190708	0.0867878
scaffold2603	250001	260000	4.51081e-05	7.29498e-05	1.61722	0.434157	0.171327
scaffold2609	70001	80000	0.000689268	0.00131427	1.90676	0.342951	0.146837
scaffold261	2070001	2080000	0.00146684	0.00213307	1.45419	0.197025	0.118468
scaffold2615	220001	230000	9.17538e-05	0.000156702	1.70785	0.234972	0.125318
scaffold2615	230001	240000	4.32e-05	9.43013e-05	2.1829	0.262252	0.155694
scaffold266	1140001	1150000	0.000917345	0.00140342	1.52987	0.245094	0.114644
scaffold2673	40001	50000	0.000865083	0.00171531	1.98283	0.188273	0.106215
scaffold2689	490001	500000	6.89231e-05	0.000109295	1.58575	0.186912	0.0915427
scaffold2693	230001	240000	8.84308e-05	0.000169643	1.91837	0.190499	0.0956245
scaffold2697	80001	90000	0.000330474	0.000471119	1.42559	0.201382	0.128493
scaffold27	3740001	3750000	0.000307645	0.000472938	1.53728	0.240909	0.150869
scaffold2711	100001	110000	0.00111269	0.00158206	1.42183	0.188818	0.112472
scaffold2720	210001	220000	0.000863278	0.00126119	1.46093	0.25739	0.162945
scaffold2720	220001	230000	0.000463897	0.000662233	1.42754	0.334502	0.164921
scaffold2723	230001	240000	4.56e-05	6.74203e-05	1.47852	0.201124	0.178877
scaffold274	1380001	1390000	0.000496073	0.000881769	1.7775	0.240509	0.135535
scaffold274	1390001	1400000	0.000759473	0.00120594	1.58786	0.229555	0.146439
scaffold2743	120001	130000	0.000768212	0.00142275	1.85203	0.203821	0.116805
scaffold2743	130001	140000	0.000882799	0.0014255	1.61475	0.232529	0.133132
scaffold2743	140001	150000	0.000966189	0.00146629	1.5176	0.225924	0.147421
scaffold2745	100001	110000	0.000647283	0.00130118	2.01022	0.235511	0.102332
scaffold2745	110001	120000	0.000613945	0.00115602	1.88294	0.228982	0.111148
scaffold2753	130001	140000	0.00101646	0.00142382	1.40076	0.297928	0.152306
scaffold2779	200001	210000	0.000150896	0.00040632	2.69272	0.205636	0.0814478
scaffold2779	210001	220000	0.00011157	0.000224029	2.00797	0.274031	0.0990835
scaffold2785	110001	120000	0.000819042	0.00117146	1.43028	0.253239	0.140193
scaffold2788	10001	20000	0.000321978	0.000577466	1.7935	0.210698	0.0884943
scaffold280	1330001	1340000	0.00107714	0.00156274	1.45082	0.211206	0.107163
scaffold280	1370001	1380000	0.000509794	0.000917793	1.80032	0.189787	0.0806113
scaffold2810	200001	210000	1.53846e-06	1.10725e-05	7.19713	0.316535	0.159947
scaffold287	1480001	1490000	0.000482605	0.00130377	2.70153	0.2239	0.102486
scaffold287	1490001	1500000	0.00077573	0.00137016	1.76628	0.256173	0.122111
scaffold287	1500001	1510000	0.000868972	0.00124419	1.4318	0.211864	0.0641192
scaffold2875	160001	170000	0.000818421	0.00114779	1.40244	0.217283	0.105967
scaffold2875	170001	180000	0.000949097	0.00133246	1.40392	0.214056	0.116195
scaffold288	2780001	2790000	2.72616e-05	4.65896e-05	1.70898	0.188746	0.0648456
scaffold2884	60001	70000	0.000942202	0.00156516	1.66117	0.250058	0.11731
scaffold29	1380001	1390000	0.00131869	0.00202373	1.53465	0.197565	0.104296
scaffold291	900001	910000	0.000718581	0.00144142	2.00593	0.203962	0.158981
scaffold292	130001	140000	0.00127763	0.0018393	1.43962	0.329603	0.168731
scaffold292	140001	150000	0.00112012	0.00164698	1.47036	0.280383	0.12192
scaffold2937	50001	60000	0.00175604	0.00263438	1.50018	0.257764	0.166382
scaffold2937	60001	70000	0.00146919	0.00248506	1.69145	0.247528	0.115307
scaffold2937	80001	90000	0.00135801	0.00218473	1.60877	0.189787	0.131472
scaffold295	480001	490000	0.000441427	0.000740638	1.67783	0.220472	0.0884357
scaffold297	190001	200000	0.000602601	0.000852252	1.41429	0.214694	0.117039
scaffold2970	270001	280000	8.86154e-06	1.94979e-05	2.20028	0.254772	0.0523142
scaffold2971	110001	120000	0.00054502	0.00119889	2.19972	0.259776	0.119701
scaffold2971	120001	130000	0.000628035	0.00113772	1.81156	0.235605	0.107071
scaffold2974	170001	180000	7.49545e-05	0.000117998	1.57426	0.193563	0.139331
scaffold3021	170001	180000	4.85544e-05	8.59141e-05	1.76944	0.254164	0.0997718
scaffold3041	1	10000	0.00161033	0.002449	1.52081	0.38599	0.226052
scaffold3068	150001	160000	0.000726761	0.00103957	1.43042	0.202925	0.100374
scaffold307	1910001	1920000	0.000457865	0.000667724	1.45834	0.188797	0.11364
scaffold307	3330001	3340000	0.000169607	0.000297574	1.75449	0.214204	0.116256
scaffold308	1710001	1720000	0.000540201	0.000890392	1.64826	0.191356	0.0986031
scaffold309	1330001	1340000	7.24314e-05	0.000212041	2.92747	0.198809	0.159208
scaffold31	570001	580000	0.000564632	0.000809058	1.43289	0.203219	0.0941171
scaffold310	1330001	1340000	0.000115203	0.000255883	2.22115	0.281717	0.281717
scaffold310	1350001	1360000	7.10784e-05	0.00019058	2.68126	0.226422	0.145255
scaffold3136	20001	30000	0.00037903	0.000703833	1.85693	0.208352	0.1042
scaffold3136	40001	50000	0.000500962	0.000715982	1.42921	0.199966	0.10903
scaffold3139	160001	170000	0.000752472	0.00108571	1.44286	0.258151	0.100718
scaffold315	300001	310000	0.000572912	0.000852846	1.48862	0.26144	0.115703
scaffold316	620001	630000	0.000901619	0.00126368	1.40157	0.22252	0.122657
scaffold317	120001	130000	0.00040992	0.000607673	1.48242	0.202512	0.12057
scaffold3185	100001	110000	0.00264392	0.00391264	1.47986	0.30365	0.166193
scaffold3185	130001	140000	0.000913683	0.00188136	2.05909	0.213784	0.130345
scaffold3187	110001	120000	0.000741088	0.00120168	1.62151	0.190091	0.120871
scaffold3187	120001	130000	0.000485373	0.000835278	1.7209	0.33917	0.17903
scaffold3187	130001	140000	0.000325548	0.000560724	1.7224	0.23493	0.133747
scaffold319	420001	430000	0.00113407	0.00165142	1.45619	0.219396	0.115258
scaffold32	650001	660000	0.000574624	0.00132275	2.30194	0.187749	0.116612
scaffold32	680001	690000	0.000565629	0.00136961	2.42139	0.211014	0.133335
scaffold3242	110001	120000	0.000410106	0.000599451	1.4617	0.204822	0.153005
scaffold3245	1	10000	0.000963425	0.00155285	1.6118	0.194784	0.109022
scaffold3263	70001	80000	0.000438599	0.000669428	1.52629	0.559951	0.205166
scaffold3263	80001	90000	0.000592638	0.000980058	1.65372	0.287177	0.127905
scaffold3263	90001	100000	0.000526113	0.000823279	1.56483	0.197103	0.0597769
scaffold3263	120001	130000	0.000201356	0.000344606	1.71143	0.269349	0.153774
scaffold3277	130001	140000	5.22466e-05	9.02618e-05	1.72761	0.189123	0.0995554
scaffold3285	130001	140000	3.07692e-06	2.75363e-05	8.94931	0.195675	0.116786
scaffold329	220001	230000	0.000596262	0.000896154	1.50295	0.240932	0.126357
scaffold3296	40001	50000	0.00100004	0.00197279	1.97271	0.198626	0.1061
scaffold33	1070001	1080000	0.000188686	0.000267022	1.41517	0.223906	0.128341
scaffold34	1910001	1920000	0.0015873	0.00223448	1.40772	0.219505	0.0839072
scaffold34	1920001	1930000	0.00172299	0.00242792	1.40913	0.228958	0.0935065
scaffold341	1240001	1250000	0.00118216	0.00169272	1.43189	0.222933	0.152084
scaffold341	1400001	1410000	0.00122493	0.00186588	1.52325	0.206804	0.140548
scaffold341	1410001	1420000	0.00110276	0.00164297	1.48987	0.253885	0.165918
scaffold3419	80001	90000	0.000603419	0.000885661	1.46774	0.208231	0.0940134
scaffold3440	100001	110000	0.000155143	0.000465258	2.9989	0.217888	0.0924251
scaffold3443	100001	110000	8.22154e-05	0.000153546	1.86761	0.274262	0.149005
scaffold35	730001	740000	0.00096083	0.00150391	1.56522	0.291804	0.187108
scaffold35	3490001	3500000	0.00105107	0.00148829	1.41598	0.197025	0.0892945
scaffold35	3620001	3630000	0.000384134	0.000671893	1.74911	0.248809	0.161329
scaffold3502	130001	140000	0.000223763	0.00034904	1.55986	0.223367	0.122514
scaffold3502	160001	170000	3.44002e-05	7.90161e-05	2.29697	0.255945	0.090041
scaffold352	110001	120000	0.00108608	0.0019685	1.81248	0.193116	0.108128
scaffold352	120001	130000	0.00120945	0.00202994	1.6784	0.337395	0.197041
scaffold352	720001	730000	0.000802638	0.0014032	1.74824	0.197767	0.117835
scaffold3522	100001	110000	9.64926e-05	0.000136252	1.41205	0.216536	0.149518
scaffold353	560001	570000	0.000771807	0.00107556	1.39356	0.194996	0.110073
scaffold3540	90001	100000	9.5447e-05	0.00014692	1.53928	0.194029	0.104749
scaffold36	2240001	2250000	0.000405855	0.000765825	1.88694	0.239247	0.134218
scaffold36	2250001	2260000	0.000582607	0.000896503	1.53878	0.212963	0.0991099
scaffold36	2260001	2270000	0.00050771	0.000736679	1.45098	0.194302	0.0666954
scaffold3605	70001	80000	0.000705265	0.0010798	1.53106	0.326746	0.172503
scaffold3628	30001	40000	0.000350237	0.000516379	1.47437	0.273294	0.181403
scaffold3628	40001	50000	0.000311032	0.000532251	1.71124	0.206636	0.0476542
scaffold3646	60001	70000	9.68015e-05	0.000277395	2.86561	0.21465	0.117133
scaffold3646	70001	80000	4.94774e-05	0.000149643	3.02447	0.30026	0.0976095
scaffold366	740001	750000	0.000860631	0.00148785	1.72879	0.253803	0.165959
scaffold3674	110001	120000	0.000147263	0.000224544	1.52478	0.263638	0.10372
scaffold3674	120001	130000	5.72309e-05	0.000100812	1.7615	0.39659	0.214535
scaffold3697	20001	30000	0.000618317	0.00118868	1.92244	0.237602	0.119062
scaffold370	350001	360000	0.000695517	0.00118058	1.69741	0.191079	0.100688
scaffold370	370001	380000	0.000730652	0.00137083	1.87617	0.190991	0.107123
scaffold370	390001	400000	0.000665159	0.00108744	1.63486	0.187485	0.132204
scaffold370	1410001	1420000	0.000749682	0.00129038	1.72124	0.208764	0.0980059
scaffold371	2580001	2590000	7.37233e-05	0.000125238	1.69876	0.270797	0.121797
scaffold3710	70001	80000	0.000104617	0.000194456	1.85874	0.273767	0.130875
scaffold3715	60001	70000	5.92002e-05	0.000259809	4.38865	0.191163	0.150745
scaffold372	670001	680000	0.000802749	0.00112333	1.39935	0.238998	0.0947899
scaffold375	380001	390000	0.000776404	0.00122137	1.57311	0.210969	0.1523
scaffold38	460001	470000	0.000476389	0.000755411	1.5857	0.209184	0.0940366
scaffold38	470001	480000	0.000479399	0.000723122	1.50839	0.220005	0.0970018
scaffold38	500001	510000	0.000414903	0.000742833	1.79038	0.230681	0.0884144
scaffold38	540001	550000	0.000637004	0.000987256	1.54984	0.229445	0.0804897
scaffold38	1080001	1090000	0.00141103	0.00215945	1.53041	0.20948	0.110641
scaffold3801	140001	150000	0.000238956	0.000431651	1.8064	0.289135	0.176229
scaffold381	120001	130000	0.000373934	0.000607024	1.62335	0.20306	0.119703
scaffold382	540001	550000	0.00075788	0.00109063	1.43905	0.231658	0.0967822
scaffold3824	40001	50000	0.00016308	0.000229163	1.40522	0.242195	0.125901
scaffold3833	70001	80000	2.69538e-05	8.37295e-05	3.10641	0.272737	0.107149
scaffold3857	50001	60000	0.000100248	0.000227943	2.27379	0.231004	0.146445
scaffold38623	10001	20000	3.07692e-06	1.96522e-05	6.38697	0.268154	0.267893
scaffold387	1530001	1540000	0.000708159	0.00120055	1.69531	0.23492	0.185912
scaffold387	1540001	1550000	0.000846079	0.00131364	1.55262	0.215327	0.135847
scaffold387	1940001	1950000	0.00081661	0.00148707	1.82103	0.219473	0.107565
scaffold387	1950001	1960000	0.00105135	0.00160229	1.52403	0.212128	0.123932
scaffold389	2170001	2180000	0.000423547	0.000794591	1.87604	0.196758	0.083269
scaffold3925	40001	50000	0.000178955	0.000265529	1.48378	0.24413	0.110053
scaffold3929	30001	40000	7.61858e-05	0.00016605	2.17954	0.37282	0.202341
scaffold394	330001	340000	0.00089665	0.00143449	1.59983	0.312111	0.130913
scaffold3948	20001	30000	6.33855e-06	1.65797e-05	2.61569	0.514291	0.359215
scaffold3961	40001	50000	1.48924e-05	3.38942e-05	2.27594	0.197947	0.117947
scaffold3973	20001	30000	0.000200499	0.000288976	1.44128	0.268132	0.0822241
scaffold3973	30001	40000	3.58771e-05	5.09567e-05	1.42031	0.215193	0.0592128
scaffold4	1820001	1830000	0.00131432	0.00218638	1.66351	0.216135	0.142046
scaffold40	890001	900000	0.000975343	0.00141272	1.44843	0.370209	0.234016
scaffold40	2300001	2310000	0.000708498	0.00145369	2.05179	0.267715	0.181879
scaffold40	2310001	2320000	0.000735303	0.00137562	1.87082	0.268901	0.138788
scaffold408	680001	690000	0.00145822	0.00212745	1.45894	0.279202	0.148548
scaffold4158	30001	40000	1.04e-05	1.8029e-05	1.73356	0.335751	0.120101
scaffold4174	20001	30000	0.000279027	0.000513913	1.8418	0.196716	0.090453
scaffold418	930001	940000	0.000149114	0.00022218	1.49	0.193783	0.0844917
scaffold418	1170001	1180000	2.31386e-05	7.09978e-05	3.06837	0.310804	0.151052
scaffold4256	20001	30000	8.00002e-06	1.17488e-05	1.4686	0.211146	0.0823425
scaffold426	650001	660000	0.000805764	0.00147604	1.83185	0.206187	0.115027
scaffold426	680001	690000	0.000626053	0.00140887	2.2504	0.206402	0.1096
scaffold426	690001	700000	0.000690429	0.00123314	1.78605	0.221021	0.134736
scaffold4262	20001	30000	2.80615e-05	4.09663e-05	1.45988	0.286085	0.186398
scaffold432	290001	300000	0.00105453	0.00175764	1.66675	0.253483	0.152986
scaffold4338	1	10000	8.18462e-06	1.28309e-05	1.56768	0.371947	0.306157
scaffold4344	10001	20000	0.000477631	0.000720556	1.5086	0.260302	0.119932
scaffold4348	1	10000	3.87693e-06	7.78745e-06	2.00866	0.472962	0.472962
scaffold4358	20001	30000	5.4154e-06	3.35848e-05	6.20172	0.317293	0.248611
scaffold443	2440001	2450000	0.000686074	0.000972986	1.41819	0.233552	0.114981
scaffold443	2590001	2600000	0.000711907	0.00105243	1.47833	0.24752	0.0822596
scaffold444	410001	420000	0.00085709	0.00121627	1.41907	0.208602	0.0948665
scaffold445	970001	980000	0.000754231	0.00111864	1.48315	0.192468	0.0710251
scaffold445	980001	990000	0.000743464	0.00107582	1.44704	0.264951	0.102965
scaffold45	780001	790000	0.000837679	0.00127952	1.52746	0.190115	0.14538
scaffold45	1100001	1110000	0.0010133	0.00186719	1.84268	0.210123	0.107921
scaffold45	1110001	1120000	0.00111644	0.00172913	1.54879	0.205787	0.0850608
scaffold450	870001	880000	0.00120023	0.00171835	1.43168	0.218486	0.0836573
scaffold4501	1	10000	8.92308e-06	3.02029e-05	3.38481	0.310019	0.244305
scaffold4523	10001	20000	5.41538e-06	8.98551e-06	1.65926	0.221482	0.200401
scaffold4629	1	10000	2.84308e-05	4.62609e-05	1.62714	0.259207	0.184685
scaffold4669	1	10000	5.41538e-06	1.01449e-05	1.87335	0.244107	0.244107
scaffold467	3130001	3140000	0.000977052	0.0016363	1.67473	0.210498	0.0929766
scaffold467	3140001	3150000	0.00107485	0.00160317	1.49153	0.272537	0.163719
scaffold4742	1	10000	0.000435	0.00102372	2.35338	0.203151	0.0940009
scaffold477	290001	300000	0.000558915	0.000809774	1.44883	0.189178	0.100567
scaffold4787	10001	20000	9.60003e-06	1.98261e-05	2.06521	0.272529	0.130436
scaffold479	130001	140000	0.000746431	0.00111669	1.49604	0.195904	0.100463
scaffold483	1010001	1020000	0.000296437	0.000816341	2.75384	0.213324	0.077285
scaffold483	1020001	1030000	0.000274283	0.000828621	3.02104	0.253365	0.126755
scaffold483	1030001	1040000	0.000228066	0.000663088	2.90744	0.23384	0.090955
scaffold483	1040001	1050000	0.000219021	0.000678955	3.09995	0.238751	0.0833293
scaffold483	1050001	1060000	0.000237484	0.00068075	2.86651	0.302684	0.158482
scaffold483	1060001	1070000	0.000287582	0.000709574	2.46738	0.222966	0.0635254
scaffold483	1070001	1080000	0.00045338	0.000761426	1.67944	0.281283	0.103075
scaffold483	1080001	1090000	0.000428883	0.000651505	1.51907	0.225127	0.0764798
scaffold49	990001	1000000	0.000321485	0.000519905	1.6172	0.275323	0.108608
scaffold49	1000001	1010000	0.000317731	0.000543038	1.70911	0.200407	0.0628986
scaffold49	1010001	1020000	0.000376504	0.000548484	1.45678	0.218981	0.0568381
scaffold49	1020001	1030000	0.000407706	0.000596923	1.4641	0.24143	0.106929
scaffold49	1030001	1040000	0.00042395	0.000635863	1.49985	0.210589	0.0812106
scaffold491	10001	20000	0.000871398	0.00137644	1.57958	0.215132	0.0940435
scaffold493	240001	250000	0.000840021	0.0013151	1.56556	0.188615	0.0880249
scaffold497	1020001	1030000	0.00173966	0.00258196	1.48418	0.25665	0.156073
scaffold4992	10001	20000	3.07692e-06	1.47826e-05	4.80435	0.24809	0.133955
scaffold501	1990001	2000000	0.000537867	0.00109949	2.04417	0.196367	0.106197
scaffold5028	10001	20000	4.49231e-06	1.1942e-05	2.65832	0.279682	0.0946219
scaffold503	380001	390000	0.000811261	0.00120514	1.48551	0.205515	0.11418
scaffold508	50001	60000	0.00116602	0.00188625	1.61768	0.204337	0.0943826
scaffold509	690001	700000	0.000796054	0.00118405	1.4874	0.399976	0.205912
scaffold515	1240001	1250000	0.000508162	0.00075893	1.49348	0.195823	0.0835631
scaffold522	970001	980000	0.000583784	0.00114587	1.96283	0.285266	0.131263
scaffold522	980001	990000	0.000558304	0.00101481	1.81767	0.232115	0.0986902
scaffold522	1870001	1880000	0.000966005	0.00141226	1.46196	0.26458	0.0955746
scaffold523	1440001	1450000	0.00102718	0.00149484	1.45529	0.285872	0.112619
scaffold523	1520001	1530000	0.00100223	0.00185291	1.84879	0.237108	0.140264
scaffold523	1540001	1550000	0.00112592	0.00157188	1.39608	0.249718	0.156172
scaffold529	200001	210000	0.000232511	0.000373046	1.60442	0.228409	0.119983
scaffold529	210001	220000	0.000199768	0.000336637	1.68514	0.241964	0.12327
scaffold529	220001	230000	0.000206719	0.000311201	1.50543	0.193146	0.0809407
scaffold53	2030001	2040000	0.000784459	0.00109827	1.40003	0.231615	0.131277
scaffold53	2050001	2060000	0.000589674	0.000874074	1.4823	0.199408	0.10301
scaffold530	550001	560000	0.000669306	0.000979471	1.46341	0.189553	0.101705
scaffold531	370001	380000	0.000210041	0.000318611	1.5169	0.236847	0.160756
scaffold531	380001	390000	0.000219089	0.000359709	1.64184	0.206321	0.117452
scaffold533	390001	400000	0.000859798	0.00120191	1.3979	0.285386	0.115392
scaffold537	440001	450000	0.000716347	0.00102345	1.42871	0.287765	0.131726
scaffold537	890001	900000	0.000726439	0.00127113	1.74981	0.244254	0.187485
scaffold541	930001	940000	0.00115386	0.00167896	1.45508	0.222303	0.0650898
scaffold547	1040001	1050000	0.000413192	0.000743284	1.79888	0.210389	0.100609
scaffold55	2070001	2080000	0.00109122	0.00173611	1.59098	0.194631	0.13153
scaffold55	2080001	2090000	0.0010284	0.00166653	1.62051	0.225587	0.0971128
scaffold565	350001	360000	0.000666446	0.000980311	1.47095	0.188009	0.0651721
scaffold566	110001	120000	0.00064581	0.000934389	1.44685	0.207639	0.0684321
scaffold566	140001	150000	0.000837935	0.00129423	1.54455	0.247797	0.134763
scaffold57	1270001	1280000	0.00146136	0.00214889	1.47047	0.225481	0.142494
scaffold57	1780001	1790000	0.00072058	0.00100592	1.39599	0.215982	0.11507
scaffold57	2490001	2500000	0.000455888	0.000956096	2.09722	0.2542	0.113791
scaffold583	1810001	1820000	0.00101433	0.00148603	1.46504	0.236237	0.116843
scaffold585	1	10000	0.0019132	0.00313208	1.63709	0.26411	0.140181
scaffold585	10001	20000	0.00220111	0.00313157	1.42272	0.236995	0.142873
scaffold587	150001	160000	0.000592765	0.00105659	1.78248	0.196735	0.091491
scaffold587	160001	170000	0.000688833	0.00102176	1.48332	0.244118	0.147425
scaffold593	1	10000	0.00100945	0.00179327	1.77648	0.260923	0.132791
scaffold595	1060001	1070000	0.000520827	0.00131064	2.51646	0.210019	0.139022
scaffold597	1	10000	0.0012836	0.0019346	1.50717	0.412719	0.221198
scaffold6	80001	90000	0.000565766	0.000869067	1.53609	0.230086	0.0935763
scaffold6	90001	100000	0.000480837	0.000786795	1.6363	0.38679	0.153457
scaffold6	1340001	1350000	0.0012819	0.00207205	1.61639	0.235891	0.132834
scaffold603	30001	40000	0.000903089	0.00131465	1.45573	0.225159	0.10093
scaffold609	10001	20000	0.000940845	0.00139948	1.48747	0.262902	0.13344
scaffold6091	1	10000	2.32615e-05	3.26957e-05	1.40557	0.315077	0.147609
scaffold611	1190001	1200000	3.63695e-05	0.00014953	4.11141	0.230334	0.093652
scaffold613	970001	980000	0.000676028	0.000988725	1.46255	0.197268	0.100092
scaffold614	890001	900000	0.000988772	0.00140408	1.42002	0.204655	0.0668865
scaffold616	240001	250000	0.00154978	0.00243186	1.56916	0.240643	0.15235
scaffold616	250001	260000	0.00126283	0.00178204	1.41115	0.239668	0.123017
scaffold6175	1	10000	4.61538e-06	1.76232e-05	3.81836	0.323916	0.152702
scaffold627	970001	980000	0.000896675	0.00155422	1.73331	0.205047	0.129229
scaffold6350	1	10000	3.87693e-06	1.01449e-05	2.61674	0.196508	0.196508
scaffold65	1850001	1860000	0.000813969	0.0015206	1.86813	0.227935	0.106495
scaffold65	1870001	1880000	0.00108874	0.00157391	1.44563	0.241522	0.107205
scaffold652	1400001	1410000	0.000995292	0.00152461	1.53182	0.259362	0.149341
scaffold657	290001	300000	0.000636286	0.000937145	1.47284	0.244891	0.12488
scaffold657	490001	500000	0.000960708	0.0014202	1.47828	0.210968	0.126198
scaffold663	340001	350000	0.000769991	0.00115812	1.50407	0.21503	0.132871
scaffold663	940001	950000	0.000737831	0.0010733	1.45467	0.188657	0.0944658
scaffold663	950001	960000	0.000340689	0.00063841	1.87388	0.389066	0.230721
scaffold683	240001	250000	0.00126142	0.00295017	2.33877	0.224501	0.124441
scaffold683	250001	260000	0.00131427	0.0028739	2.18669	0.259028	0.145731
scaffold683	260001	270000	0.00131073	0.0026863	2.04947	0.247217	0.124401
scaffold683	270001	280000	0.00122628	0.00230743	1.88165	0.200205	0.0979202
scaffold683	280001	290000	0.00162248	0.00267537	1.64894	0.192066	0.093476
scaffold683	290001	300000	0.00160839	0.00235216	1.46243	0.247222	0.129307
scaffold6854	1	10000	5.41538e-06	1.01449e-05	1.87335	0.358019	0.180343
scaffold686	170001	180000	0.000952407	0.00143139	1.50292	0.231948	0.109256
scaffold687	510001	520000	0.0012555	0.00184832	1.47218	0.323822	0.141752
scaffold691	520001	530000	0.00162363	0.00230161	1.41757	0.196663	0.09763
scaffold691	550001	560000	0.00151788	0.00218523	1.43966	0.20266	0.112221
scaffold695	550001	560000	0.00139942	0.00197794	1.4134	0.19439	0.0846211
scaffold697	2660001	2670000	5.74164e-05	0.000100657	1.75311	0.28278	0.176397
scaffold698	960001	970000	0.0019488	0.00273602	1.40395	0.197431	0.108487
scaffold7	520001	530000	0.000810239	0.00137633	1.69867	0.21847	0.0925722
scaffold7	530001	540000	0.00100127	0.00162222	1.62016	0.293473	0.155535
scaffold7	540001	550000	0.00114392	0.00163273	1.42731	0.27649	0.151192
scaffold71	1020001	1030000	0.000823148	0.00119928	1.45694	0.348447	0.198885
scaffold71	1630001	1640000	0.000620635	0.000912439	1.47017	0.24352	0.137715
scaffold71	1640001	1650000	0.000460586	0.000768908	1.66941	0.220893	0.107138
scaffold712	690001	700000	0.00115605	0.00163452	1.41388	0.274858	0.127676
scaffold713	1790001	1800000	0.000802737	0.00122532	1.52643	0.239678	0.0985438
scaffold713	1800001	1810000	0.000805632	0.00132238	1.64142	0.390616	0.214102
scaffold717	700001	710000	0.000588406	0.00105862	1.79913	0.198803	0.0987486
scaffold728	510001	520000	0.00112775	0.00196125	1.73908	0.252522	0.116474
scaffold728	530001	540000	0.00139692	0.00202048	1.44638	0.221359	0.122943
scaffold729	980001	990000	0.00122757	0.00187775	1.52965	0.198151	0.120609
scaffold731	440001	450000	0.000170527	0.000246249	1.44405	0.208768	0.10694
scaffold731	540001	550000	0.000289994	0.000568246	1.95951	0.224067	0.15366
scaffold731	550001	560000	0.000276209	0.000534407	1.93479	0.288209	0.187429
scaffold731	560001	570000	0.000301747	0.000487023	1.61401	0.198383	0.116038
scaffold731	570001	580000	0.000283283	0.00042347	1.49487	0.194274	0.126699
scaffold733	230001	240000	7.74788e-05	0.000125609	1.6212	0.40344	0.115068
scaffold738	100001	110000	0.00111755	0.00177264	1.58618	0.301437	0.161926
scaffold738	110001	120000	0.00131008	0.00199253	1.52092	0.332161	0.200059
scaffold739	640001	650000	0.00121001	0.00191093	1.57927	0.198406	0.115587
scaffold748	860001	870000	0.00057048	0.00093529	1.63948	0.187329	0.099253
scaffold769	830001	840000	0.00149495	0.00240934	1.61165	0.195819	0.0918734
scaffold78	560001	570000	0.0010423	0.0015366	1.47424	0.218785	0.102833
scaffold783	540001	550000	0.000798618	0.00116712	1.46142	0.207331	0.0795509
scaffold81	2020001	2030000	0.00430561	0.00880506	2.04502	0.216182	0.0745517
scaffold811	120001	130000	0.000889637	0.00145005	1.62993	0.196195	0.112308
scaffold811	130001	140000	0.000452386	0.00133395	2.9487	0.224757	0.0879467
scaffold811	150001	160000	0.000408692	0.00156341	3.8254	0.194664	0.060939
scaffold811	160001	170000	0.000443894	0.00179839	4.0514	0.203389	0.0760041
scaffold817	660001	670000	0.000324527	0.000467011	1.43905	0.190953	0.0557871
scaffold818	370001	380000	0.00112518	0.00186684	1.65915	0.297544	0.176271
scaffold818	380001	390000	0.00124639	0.00175634	1.40914	0.260381	0.151683
scaffold839	730001	740000	0.00153057	0.00232406	1.51843	0.214544	0.115339
scaffold84	1460001	1470000	0.00209924	0.00296117	1.41059	0.2008	0.0946766
scaffold840	430001	440000	0.000129359	0.000182439	1.41033	0.24263	0.129551
scaffold847	1140001	1150000	0.00091248	0.00132412	1.45112	0.300714	0.110092
scaffold85	500001	510000	0.00104143	0.00150893	1.4489	0.196106	0.0911831
scaffold850	310001	320000	0.000608943	0.000931961	1.53046	0.326467	0.12962
scaffold850	330001	340000	0.000708159	0.00100771	1.423	0.216444	0.0955137
scaffold850	350001	360000	0.000830022	0.00116439	1.40284	0.186725	0.0953339
scaffold851	1830001	1840000	0.00104404	0.00172344	1.65074	0.28865	0.138592
scaffold86	2470001	2480000	0.000934857	0.00130698	1.39805	0.255787	0.122937
scaffold86	2480001	2490000	0.00101904	0.00146942	1.44196	0.257149	0.115521
scaffold86	2490001	2500000	0.00115377	0.00165577	1.4351	0.321839	0.165638
scaffold86	2520001	2530000	0.00110625	0.00157379	1.42264	0.190759	0.0837592
scaffold862	210001	220000	0.000745264	0.00130933	1.75687	0.206974	0.111907
scaffold862	220001	230000	0.000619345	0.00101489	1.63865	0.242514	0.12919
scaffold864	660001	670000	0.00101845	0.00160152	1.57251	0.335485	0.170298
scaffold868	100001	110000	0.00105416	0.00152438	1.44606	0.303635	0.133933
scaffold8744	1	10000	5.42771e-05	8.24746e-05	1.51951	0.348735	0.135516
scaffold875	60001	70000	0.00138916	0.00193948	1.39615	0.219336	0.122415
scaffold878	470001	480000	0.00112521	0.00158974	1.41284	0.246021	0.112642
scaffold880	490001	500000	0.000682576	0.00111272	1.63018	0.221589	0.130791
scaffold880	500001	510000	0.000535363	0.000907383	1.69489	0.22848	0.0861136
scaffold880	510001	520000	0.000446737	0.000783133	1.75301	0.342813	0.153636
scaffold880	520001	530000	0.000313181	0.000594279	1.89756	0.351429	0.17453
scaffold880	530001	540000	0.000269489	0.000497208	1.845	0.270299	0.12658
scaffold882	440001	450000	0.000285544	0.000510675	1.78843	0.217472	0.128122
scaffold891	310001	320000	0.000566451	0.000881419	1.55604	0.257246	0.0865458
scaffold891	320001	330000	0.000532401	0.000804737	1.51152	0.19803	0.0892429
scaffold891	330001	340000	0.000497204	0.000779104	1.56697	0.232551	0.0788896
scaffold893	680001	690000	0.00118748	0.00165486	1.39359	0.269019	0.119279
scaffold90	1230001	1240000	0.00110152	0.00203043	1.8433	0.191996	0.113529
scaffold913	600001	610000	0.000504276	0.000746018	1.47938	0.19078	0.102192
scaffold914	110001	120000	0.000965544	0.00134565	1.39367	0.351273	0.150516
scaffold921	790001	800000	0.00026013	0.000392229	1.50782	0.199727	0.129674
scaffold924	60001	70000	0.000612954	0.000995096	1.62344	0.238892	0.10996
scaffold93	460001	470000	0.00097813	0.00156269	1.59763	0.276957	0.153535
scaffold93	2080001	2090000	0.000344506	0.000522007	1.51523	0.448662	0.255406
scaffold930	310001	320000	0.000944032	0.0013277	1.40641	0.198007	0.123541
scaffold932	230001	240000	0.00108516	0.00152015	1.40085	0.20332	0.0597608
scaffold940	580001	590000	0.00118137	0.00169099	1.43138	0.232284	0.128404
scaffold95	280001	290000	0.00083811	0.00118767	1.41708	0.298535	0.146262
scaffold95	1710001	1720000	0.000936814	0.00131889	1.40785	0.18875	0.0695071
scaffold953	780001	790000	2.97848e-05	0.000102532	3.44243	0.265884	0.134974
scaffold958	410001	420000	0.000750295	0.00107476	1.43245	0.228745	0.117006
scaffold9643	1	10000	1.53846e-06	1.09179e-05	7.09664	0.413791	0.209657
scaffold965	10001	20000	0.000617887	0.00141275	2.28642	0.197577	0.120802
scaffold965	20001	30000	0.000745234	0.00149289	2.00325	0.361733	0.223437
scaffold965	30001	40000	0.000708968	0.00115754	1.63271	0.210126	0.132506
scaffold969	730001	740000	0.000256998	0.000379888	1.47817	0.270697	0.119674
scaffold976	780001	790000	0.000100433	0.000156555	1.5588	0.258635	0.145982
scaffold984	140001	150000	0.000697834	0.0012022	1.72276	0.238581	0.124687
scaffold988	620001	630000	0.000630455	0.000960837	1.52404	0.228544	0.123697
scaffold989	750001	760000	0.00115413	0.00166964	1.44667	0.199899	0.128029
scaffold999	980001	990000	0.000733057	0.00121826	1.66189	0.187879	0.0769641
scaffold999	990001	1000000	0.000900402	0.00128285	1.42475	0.284289	0.116093

## Sheet: Table S6
Table S6 FST>0.100 and ln ratio>0.573 for D_Norway vs. W_Norway reindeer populations.
CHR	BIN_START	BIN_END	D_Norway_PI	W_Norway_PI	fold_change	WEIGHTED_FST	MEAN_FST
scaffold100	2260001	2270000	0.000738736	0.000422351	1.7491	0.156232	0.0780464
scaffold1027	1030001	1040000	0.0004187	0.000147667	2.83543	0.108338	0.0549371
scaffold1027	1040001	1050000	0.000608112	0.000157167	3.86921	0.101984	0.0337976
scaffold1027	1050001	1060000	0.00065491	0.000137501	4.76295	0.103849	0.0389943
scaffold1028	470001	480000	0.000441186	0.000223835	1.97103	0.115564	0.0726938
scaffold1036	90001	100000	0.00121037	0.000595678	2.03192	0.100363	0.0712039
scaffold1040	1	10000	0.00109693	0.000540685	2.02878	0.119339	0.0782849
scaffold1040	10001	20000	0.0009385	0.000452513	2.07397	0.1266	0.076126
scaffold1040	30001	40000	0.000437668	0.000248673	1.76001	0.100941	0.0615101
scaffold1053	170001	180000	0.00123674	0.000571555	2.16382	0.132551	0.074863
scaffold1054	260001	270000	0.00121944	0.000580672	2.10005	0.131423	0.057032
scaffold1057	60001	70000	0.000316475	0.00017067	1.85431	0.101526	0.049039
scaffold106	1780001	1790000	0.0012574	0.000596365	2.10844	0.142428	0.0782866
scaffold1069	330001	340000	0.000843117	0.000423187	1.9923	0.140894	0.0629408
scaffold1069	340001	350000	0.000829132	0.000433025	1.91474	0.121286	0.0499076
scaffold1069	360001	370000	0.000699692	0.000395851	1.76756	0.100309	0.0423774
scaffold110	1060001	1070000	0.00235181	0.000430521	5.46271	0.161366	0.105954
scaffold1109	80001	90000	0.00115483	0.00053551	2.15651	0.10243	0.0491097
scaffold1110	260001	270000	0.000558453	0.000252339	2.21311	0.15202	0.0510465
scaffold1110	270001	280000	0.000663029	0.000289008	2.29415	0.105546	0.0291074
scaffold1110	420001	430000	0.00169385	0.000880779	1.92313	0.106234	0.0677112
scaffold1145	610001	620000	0.00162303	0.000945397	1.71677	0.104231	0.0669733
scaffold1159	50001	60000	0.000325885	0.000174501	1.86753	0.115997	0.118053
scaffold1192	80001	90000	0.00122576	0.000637224	1.92359	0.151021	0.0651886
scaffold12295	1	10000	0.000127584	6.68337e-05	1.90898	0.147527	0.0604895
scaffold1249	380001	390000	0.000785856	0.000395511	1.98694	0.136813	0.0402024
scaffold126	1220001	1230000	0.00162842	0.000902688	1.80397	0.104861	0.0552903
scaffold127	1680001	1690000	0.000226668	7.38333e-05	3.07	0.111274	0.0843992
scaffold1285	290001	300000	0.000876631	0.000477349	1.83646	0.14172	0.060751
scaffold1300	80001	90000	0.000714251	0.000380344	1.87791	0.101186	0.0303029
scaffold13004	1	10000	0.000229293	0.000120506	1.90275	0.105068	0.103885
scaffold131	1670001	1680000	0.000471638	0.000185501	2.54251	0.143804	0.0742209
scaffold131	1680001	1690000	0.000155948	1.58333e-05	9.84937	0.117307	0.0995909
scaffold1328	550001	560000	0.00163905	0.000872521	1.87852	0.100675	0.045565
scaffold1357	320001	330000	0.00185654	0.000882891	2.1028	0.131633	0.084343
scaffold1357	370001	380000	0.00121256	0.000506853	2.39233	0.109486	0.055581
scaffold1361	290001	300000	0.00239509	0.00133081	1.79972	0.112627	0.0804754
scaffold1365	830001	840000	3.64706e-05	1.15e-05	3.17136	0.157276	0.0911435
scaffold13687	1	10000	2.06539e-05	1.05e-05	1.96704	0.100942	0.079485
scaffold1378	580001	590000	2.40523e-05	1.18333e-05	2.03259	0.114267	0.0397078
scaffold140	1590001	1600000	0.00198042	0.0010539	1.87913	0.103648	0.0561737
scaffold14174	1	10000	1.05882e-05	4.66667e-06	2.2689	0.164998	0.164998
scaffold14273	1	10000	2.06536e-05	1.83335e-06	11.2655	0.239158	0.093177
scaffold143	130001	140000	0.000457132	0.000261839	1.74585	0.113344	0.0421247
scaffold143	140001	150000	0.000442097	0.000227672	1.94182	0.152853	0.0718784
scaffold143	150001	160000	0.000474514	0.000225344	2.10573	0.109756	0.0613373
scaffold143	170001	180000	0.000441713	0.000257844	1.7131	0.185913	0.0809417
scaffold143	180001	190000	0.000579892	0.000267011	2.17179	0.116215	0.0526157
scaffold143	190001	200000	0.000597537	0.000232676	2.56811	0.106752	0.0512663
scaffold143	220001	230000	0.000491381	0.000261514	1.87899	0.11596	0.060272
scaffold1463	560001	570000	0.000103401	5.9667e-05	1.73297	0.104949	0.054893
scaffold1474	280001	290000	0.000810726	0.000437513	1.85303	0.119562	0.0568088
scaffold1504	440001	450000	0.00198997	0.00109957	1.80977	0.141721	0.0350954
scaffold153	1240001	1250000	0.00146662	0.00078623	1.86538	0.110634	0.069597
scaffold1550	950001	960000	0.00105696	0.000594543	1.77777	0.10423	0.0321429
scaffold1550	960001	970000	0.000994848	0.000565372	1.75963	0.101084	0.0477044
scaffold1550	970001	980000	0.000751283	0.000438861	1.71189	0.117663	0.0599297
scaffold1563	30001	40000	0.00117072	0.000624894	1.87347	0.101649	0.046877
scaffold1571	450001	460000	0.000878058	0.000474854	1.84911	0.108392	0.0518235
scaffold1596	490001	500000	8.74571e-05	3.81669e-05	2.29144	0.17495	0.0666891
scaffold15960	10001	20000	8.49673e-06	2.5e-06	3.39869	0.187521	0.187521
scaffold1600	510001	520000	0.000209286	6.98333e-05	2.99694	0.199913	0.126978
scaffold1628	1	10000	0.00178957	0.000983909	1.81884	0.120886	0.052366
scaffold1628	10001	20000	0.00207384	0.00119094	1.74135	0.179108	0.109154
scaffold1631	400001	410000	0.00174828	0.000987252	1.77085	0.110262	0.0361747
scaffold1658	200001	210000	0.00140554	0.000820897	1.7122	0.233911	0.134887
scaffold1658	210001	220000	0.00160757	0.000879435	1.82796	0.130334	0.0492215
scaffold16610	1	10000	1.88235e-05	9.33333e-06	2.0168	0.100353	0.100353
scaffold1662	10001	20000	0.00119806	0.000700033	1.71143	0.164485	0.0490983
scaffold167	930001	940000	0.000604455	0.000344002	1.75713	0.111604	0.111604
scaffold1692	1500001	1510000	0.00113644	0.000468367	2.42639	0.124643	0.0536309
scaffold1692	1510001	1520000	0.0010767	0.000472706	2.27774	0.163025	0.078415
scaffold1692	1550001	1560000	0.00127566	0.000671055	1.90098	0.113739	0.0539232
scaffold1692	1600001	1610000	0.000473098	0.000183681	2.57565	0.11794	0.0643752
scaffold1692	1610001	1620000	0.000123925	4.75005e-05	2.60892	0.125282	0.0710852
scaffold1710	1	10000	0.00115637	0.000599345	1.92939	0.178326	0.100821
scaffold1710	100001	110000	0.00123675	0.00040351	3.06498	0.100769	0.0698689
scaffold1712	620001	630000	0.000767095	0.000402674	1.905	0.148158	0.0878193
scaffold1712	680001	690000	0.00170328	0.000866059	1.9667	0.108111	0.0319108
scaffold172	1410001	1420000	0.00134255	0.000742021	1.80932	0.115913	0.0502501
scaffold1731	400001	410000	0.00121091	0.000592514	2.04368	0.131659	0.0777565
scaffold1731	450001	460000	0.000471902	0.000210001	2.24714	0.135966	0.0728463
scaffold181	40001	50000	0.000444188	0.000129005	3.44318	0.240675	0.167836
scaffold181	50001	60000	0.000352501	0.000113838	3.09651	0.257555	0.18212
scaffold181	60001	70000	0.000376693	0.000127506	2.95432	0.232749	0.168251
scaffold181	70001	80000	0.000283325	0.000131006	2.16269	0.209381	0.132082
scaffold181	100001	110000	0.00133736	0.000707527	1.89019	0.192474	0.105038
scaffold181	110001	120000	0.00147065	0.000815032	1.80441	0.146168	0.0564783
scaffold181	120001	130000	0.00168034	0.000975538	1.72248	0.123855	0.0681276
scaffold1816	40001	50000	0.00172556	0.000960299	1.7969	0.109133	0.0519617
scaffold1816	60001	70000	0.00205961	0.00110063	1.8713	0.132576	0.0609629
scaffold1816	440001	450000	4.26146e-05	1.18333e-05	3.60124	0.176576	0.133993
scaffold1816	450001	460000	2.33987e-05	7.16667e-06	3.26493	0.119353	0.0524583
scaffold1854	280001	290000	0.000230995	9.86705e-05	2.34107	0.115215	0.0594119
scaffold1876	420001	430000	0.00108041	0.000595587	1.81403	0.110373	0.0386731
scaffold1924	260001	270000	0.000639635	0.000298014	2.14633	0.144374	0.0382852
scaffold1925	270001	280000	0.000660148	0.000376688	1.75251	0.10347	0.0568666
scaffold1949	580001	590000	0.000843936	0.000369513	2.28391	0.0998214	0.0735949
scaffold1949	590001	600000	0.000343143	0.000152834	2.2452	0.126135	0.092833
scaffold1961	350001	360000	0.000110985	5.46675e-05	2.03018	0.135972	0.0882563
scaffold1989	370001	380000	3.42492e-05	1.58334e-05	2.1631	0.168856	0.0989032
scaffold2	640001	650000	0.000969066	0.000463709	2.08981	0.115041	0.0600693
scaffold2001	10001	20000	0.0010272	0.000524008	1.96028	0.115398	0.058578
scaffold201	380001	390000	0.00107432	0.000338337	3.1753	0.101923	0.0416292
scaffold201	510001	520000	0.00100544	0.000469016	2.14372	0.123261	0.0586583
scaffold2055	920001	930000	0.00140206	0.00081842	1.71313	0.118255	0.0721535
scaffold2071	500001	510000	0.0011948	0.000494516	2.4161	0.119526	0.0663473
scaffold2109	360001	370000	0.000254641	0.000109168	2.33256	0.151462	0.12757
scaffold2124	30001	40000	0.00147909	0.000795853	1.8585	0.12929	0.0493023
scaffold2139	50001	60000	0.000331648	0.000181336	1.82891	0.137841	0.0413719
scaffold2139	160001	170000	0.000540023	0.000306012	1.76471	0.102392	0.0341794
scaffold215	450001	460000	0.00167522	0.000811563	2.06419	0.147705	0.0929606
scaffold217	570001	580000	0.00121687	0.000592851	2.05257	0.109414	0.0794601
scaffold217	580001	590000	0.000978971	0.000501515	1.95203	0.117182	0.0461086
scaffold22	2030001	2040000	0.00104017	0.000593511	1.75257	0.15558	0.0747426
scaffold2240	360001	370000	1.69935e-05	4.66669e-06	3.64145	0.111418	0.0616047
scaffold2243	640001	650000	0.000508133	0.000137667	3.69103	0.139311	0.0781826
scaffold2243	650001	660000	7.86935e-05	4.18335e-05	1.88111	0.209801	0.127009
scaffold2244	260001	270000	0.000118566	6.05014e-05	1.95972	0.385878	0.186933
scaffold226	170001	180000	0.0011449	0.000644036	1.7777	0.192966	0.12191
scaffold2297	320001	330000	7.9216e-05	2.55e-05	3.10651	0.135119	0.0715326
scaffold23	580001	590000	0.00157255	0.000651365	2.41424	0.158486	0.0963003
scaffold23	1290001	1300000	0.00274808	0.0015713	1.74892	0.124907	0.0743438
scaffold2309	100001	110000	0.000748908	0.000297517	2.51719	0.117848	0.0509848
scaffold2309	110001	120000	0.000754529	0.000348683	2.16394	0.104207	0.0481078
scaffold2309	120001	130000	0.000780017	0.000380851	2.04809	0.111655	0.0592248
scaffold2309	130001	140000	0.000856224	0.000438854	1.95105	0.107403	0.049522
scaffold2315	1	10000	0.00122964	0.000683715	1.79847	0.119281	0.0564727
scaffold2346	160001	170000	8.17028e-05	3.26668e-05	2.5011	0.16027	0.0547055
scaffold2346	170001	180000	6.82379e-05	3.4e-05	2.007	0.156355	0.0486363
scaffold2359	210001	220000	0.000756014	0.000355678	2.12556	0.133037	0.0763254
scaffold2359	220001	230000	0.000821926	0.000217339	3.78177	0.130845	0.0621335
scaffold237	1420001	1430000	0.000604706	0.000334672	1.80686	0.145823	0.0777057
scaffold237	1430001	1440000	0.000745101	0.000349838	2.12985	0.132015	0.0654177
scaffold246	1850001	1860000	0.000906463	0.000223338	4.0587	0.122195	0.0873028
scaffold2461	290001	300000	0.00099433	0.000491531	2.02292	0.102783	0.0407658
scaffold2484	270001	280000	0.000119747	4.88347e-05	2.45209	0.120236	0.0555948
scaffold2490	280001	290000	8.23533e-06	4.66667e-06	1.76471	0.147509	0.116049
scaffold2496	210001	220000	0.00115556	0.000498703	2.31713	0.115651	0.0772385
scaffold2503	1	10000	0.00113861	0.000398862	2.85465	0.144596	0.144099
scaffold2503	10001	20000	0.00140774	0.000750604	1.87548	0.147719	0.101945
scaffold251	910001	920000	0.00123522	0.000347838	3.55114	0.23151	0.074605
scaffold255	840001	850000	0.00203568	0.00113479	1.79388	0.109411	0.0352499
scaffold2559	290001	300000	0.00119367	0.000669837	1.78203	0.107855	0.0296723
scaffold2559	300001	310000	0.00109837	0.000612503	1.79325	0.115491	0.0443857
scaffold2567	150001	160000	0.000926948	0.000453004	2.04622	0.0997306	0.0347873
scaffold2577	60001	70000	1.83007e-05	7.16667e-06	2.55358	0.14754	0.0276529
scaffold260	1280001	1290000	0.000616081	0.000336348	1.83168	0.14889	0.074153
scaffold260	1290001	1300000	0.00073935	0.000417358	1.7715	0.157669	0.0673176
scaffold2603	230001	240000	0.000220009	0.000121003	1.81821	0.131293	0.0769356
scaffold2606	250001	260000	4.57516e-05	1.76667e-05	2.58971	0.112827	0.0625578
scaffold262	1910001	1920000	0.000506035	0.000276173	1.83231	0.133086	0.061322
scaffold2689	490001	500000	7.11114e-05	3.71667e-05	1.91331	0.105916	0.0473152
scaffold2693	230001	240000	9.68632e-05	5.33333e-05	1.81619	0.100496	0.0667845
scaffold27	2660001	2670000	0.000421966	0.000206841	2.04005	0.109695	0.04256
scaffold27	3270001	3280000	0.00105904	0.000591871	1.78931	0.162736	0.0931433
scaffold27	3280001	3290000	0.00108101	0.000548693	1.97015	0.103255	0.0596888
scaffold270	2040001	2050000	0.00126492	0.000606693	2.08494	0.111731	0.0681315
scaffold2711	100001	110000	0.00127785	0.000707527	1.80608	0.125484	0.0983944
scaffold2715	210001	220000	1.69935e-05	9e-06	1.88817	0.127679	0.0330426
scaffold2735	80001	90000	0.000395574	0.000226502	1.74645	0.110031	0.0518269
scaffold2742	160001	170000	1.00654e-05	4.00002e-06	2.51634	0.202146	0.102118
scaffold2785	200001	210000	0.000315702	0.000184007	1.71571	0.101111	0.0604131
scaffold283	730001	740000	0.000919897	0.000438671	2.09701	0.105007	0.0458234
scaffold2863	220001	230000	0.000922654	0.000453193	2.0359	0.150627	0.0595686
scaffold287	1280001	1290000	0.00189977	0.000701524	2.70806	0.159892	0.0633399
scaffold287	1290001	1300000	0.00205379	0.00110705	1.85519	0.191961	0.0979471
scaffold2888	270001	280000	2.86275e-05	7.50004e-06	3.81698	0.201597	0.201597
scaffold297	680001	690000	0.00129856	0.000635336	2.04389	0.100003	0.0758273
scaffold297	700001	710000	0.00109203	0.000548505	1.99092	0.101495	0.0864919
scaffold2979	50001	60000	0.000162618	9.1004e-05	1.78693	0.136304	0.136304
scaffold3003	150001	160000	8.09194e-05	4.65011e-05	1.74016	0.124902	0.0472843
scaffold3014	270001	280000	0.00100183	0.000523866	1.91238	0.118527	0.0763171
scaffold303	650001	660000	0.000179242	0.000103502	1.73177	0.113306	0.0525505
scaffold3081	20001	30000	0.00191473	0.000825707	2.3189	0.114638	0.0482311
scaffold31	840001	850000	0.0011385	0.000345677	3.29354	0.142332	0.0727095
scaffold31	850001	860000	0.00111497	0.000424514	2.62646	0.134776	0.0635738
scaffold31	860001	870000	0.00115249	0.000483512	2.38358	0.127951	0.0774653
scaffold31	870001	880000	0.00104516	0.00056918	1.83626	0.140911	0.0730056
scaffold310	1200001	1210000	0.000645284	0.000372194	1.73373	0.158976	0.066046
scaffold310	1210001	1220000	0.000695995	0.000353192	1.97059	0.156278	0.0803482
scaffold310	1220001	1230000	0.000649581	0.000323187	2.00992	0.163151	0.072499
scaffold310	1230001	1240000	0.000603558	0.000276853	2.18007	0.179502	0.0989077
scaffold310	1240001	1250000	0.00055532	0.000256848	2.16206	0.134004	0.0339447
scaffold310	1250001	1260000	0.000611786	0.000285849	2.14024	0.178845	0.0939829
scaffold310	1260001	1270000	0.000583819	0.000309177	1.8883	0.142704	0.0450907
scaffold310	1270001	1280000	0.000718609	0.000372013	1.93168	0.141436	0.0537624
scaffold310	1280001	1290000	0.000595984	0.000310174	1.92145	0.142661	0.0561464
scaffold310	1290001	1300000	0.000505643	0.000245004	2.06382	0.161506	0.0691209
scaffold310	1300001	1310000	0.00042656	0.000243671	1.75056	0.167347	0.0590128
scaffold310	1310001	1320000	0.000358317	0.000203672	1.75928	0.158367	0.0874844
scaffold3116	20001	30000	0.00072563	0.000389339	1.86375	0.174405	0.113484
scaffold3285	130001	140000	2.8889e-05	5e-06	5.7778	0.13164	0.0747075
scaffold3296	30001	40000	0.00162754	0.000699887	2.32543	0.116068	0.0663505
scaffold330	530001	540000	0.00237624	0.00110845	2.14375	0.183243	0.129863
scaffold3367	120001	130000	2.01307e-05	7.16667e-06	2.80893	0.100778	0.100778
scaffold337	470001	480000	0.00200018	0.00114261	1.75054	0.125896	0.0532127
scaffold3396	20001	30000	0.00029049	0.000164675	1.76402	0.147502	0.112995
scaffold3432	90001	100000	0.000329024	0.00014367	2.29014	0.137864	0.0833837
scaffold3432	100001	110000	0.000148106	7.06677e-05	2.09581	0.15918	0.0651287
scaffold3438	150001	160000	0.00129899	0.000732588	1.77315	0.131478	0.0803646
scaffold348	600001	610000	0.00157025	0.000751341	2.08993	0.136831	0.066956
scaffold352	120001	130000	0.00188903	0.00103875	1.81856	0.138873	0.0887255
scaffold352	140001	150000	0.00155516	0.000855066	1.81876	0.125114	0.0680035
scaffold352	150001	160000	0.00146533	0.00078991	1.85506	0.146164	0.0821861
scaffold352	160001	170000	0.00129865	0.000717422	1.81016	0.223453	0.101404
scaffold3578	100001	110000	3.43792e-05	1.65e-05	2.08359	0.197008	0.0912111
scaffold3622	1	10000	0.001153	0.000497679	2.31675	0.102949	0.0508039
scaffold365	120001	130000	0.00140596	0.000819853	1.71489	0.104923	0.0654333
scaffold3662	50001	60000	0.00107113	0.000343522	3.11808	0.114622	0.0621566
scaffold370	1390001	1400000	0.00176694	0.000844045	2.09342	0.149627	0.0804697
scaffold370	1400001	1410000	0.00153528	0.000732858	2.09492	0.128655	0.0666411
scaffold3710	70001	80000	0.000235296	9.98338e-05	2.35688	0.140688	0.0903295
scaffold3715	50001	60000	0.000158693	6.6e-05	2.40444	0.155247	0.0907169
scaffold3715	60001	70000	0.000117255	6.5e-06	18.0392	0.189672	0.147721
scaffold383	770001	780000	0.00142648	0.000767164	1.85942	0.10527	0.0568185
scaffold3857	50001	60000	0.000107321	6.13333e-05	1.7498	0.128542	0.0881453
scaffold3858	10001	20000	0.000988143	0.000573203	1.7239	0.106253	0.0436107
scaffold3943	30001	40000	0.000796605	0.000383681	2.07622	0.0997272	0.0583338
scaffold3943	40001	50000	0.000252549	0.000103168	2.44794	0.134077	0.068919
scaffold3947	20001	30000	4.43141e-05	1.76667e-05	2.50834	0.146112	0.108104
scaffold3952	1	10000	0.00140407	0.000646559	2.1716	0.10853	0.0483272
scaffold3952	20001	30000	0.000690095	0.000356184	1.93747	0.104929	0.0612576
scaffold40	820001	830000	0.000401711	0.00022167	1.8122	0.139989	0.0718993
scaffold404	2020001	2030000	0.000169152	8.05e-05	2.10127	0.1481	0.112351
scaffold4040	40001	50000	1.04575e-05	2.5e-06	4.183	0.15661	0.15661
scaffold4168	10001	20000	9.41176e-06	1.83335e-06	5.13364	0.243401	0.243401
scaffold419	130001	140000	0.00146057	0.00080393	1.81679	0.104023	0.0536091
scaffold419	1120001	1130000	0.000243958	0.000141002	1.73017	0.126831	0.0659583
scaffold4220	20001	30000	0.00081062	0.000366181	2.21371	0.169624	0.12229
scaffold4246	40001	50000	1.35948e-05	7.16667e-06	1.89695	0.108174	0.0503494
scaffold4257	20001	30000	2.0915e-05	1.15e-05	1.8187	0.100525	0.0607783
scaffold439	660001	670000	0.00167839	0.000865879	1.93837	0.111649	0.0335258
scaffold4468	1	10000	5.86928e-05	2.98333e-05	1.96736	0.178003	0.121272
scaffold4507	10001	20000	4.15686e-05	2.21667e-05	1.87527	0.199744	0.153484
scaffold453	790001	800000	0.00165154	0.000876747	1.88371	0.105531	0.0526282
scaffold459	60001	70000	0.00141824	0.000750536	1.88964	0.115627	0.0628815
scaffold459	640001	650000	0.00149271	0.000647185	2.30647	0.111159	0.044388
scaffold46	1440001	1450000	0.00166181	0.000714684	2.32524	0.114556	0.0513104
scaffold479	1000001	1010000	0.00174515	0.000944582	1.84754	0.108037	0.0488824
scaffold481	1580001	1590000	0.000629308	0.00034601	1.81876	0.102369	0.0502697
scaffold4824	1	10000	0.000891968	0.000484694	1.84027	0.112464	0.0491652
scaffold4824	10001	20000	0.000593625	0.000328514	1.807	0.107124	0.0588824
scaffold483	1010001	1020000	0.000421184	0.00021617	1.94839	0.112841	0.0479251
scaffold483	1020001	1030000	0.000415172	0.000205504	2.02026	0.163221	0.0803007
scaffold483	1030001	1040000	0.000408507	0.000191171	2.13687	0.156522	0.0696601
scaffold483	1040001	1050000	0.000470995	0.00018767	2.5097	0.137363	0.0434571
scaffold483	1050001	1060000	0.000460666	0.000200004	2.30328	0.14129	0.066622
scaffold483	1060001	1070000	0.000506549	0.000214338	2.36332	0.134267	0.0376447
scaffold483	1090001	1100000	0.000627742	0.000348842	1.7995	0.129657	0.0403412
scaffold4832	20001	30000	3.32028e-05	1.55e-05	2.14212	0.103438	0.0441353
scaffold4892	20001	30000	9.41176e-06	4.66667e-06	2.0168	0.177463	0.177463
scaffold4944	10001	20000	1.0719e-05	4.66667e-06	2.29693	0.104066	0.047966
scaffold499	2540001	2550000	1.05882e-05	2.5e-06	4.23528	0.134896	0.134896
scaffold5287	10001	20000	2.05229e-05	5e-06	4.10458	0.118309	0.0600551
scaffold5321	1	10000	9.41176e-06	2.5e-06	3.7647	0.100353	0.100353
scaffold536	380001	390000	0.000953374	0.000222504	4.28475	0.12374	0.0600961
scaffold536	390001	400000	0.00102437	0.000270339	3.78921	0.143661	0.0811689
scaffold536	400001	410000	0.00132672	0.000412514	3.21618	0.122728	0.0691288
scaffold536	410001	420000	0.00124896	0.000647695	1.92832	0.106031	0.041872
scaffold538	260001	270000	0.00127448	0.000731032	1.7434	0.124448	0.0558691
scaffold555	980001	990000	0.00116473	0.000477349	2.44	0.129708	0.0674729
scaffold555	990001	1000000	0.00105309	0.000469852	2.24132	0.102293	0.0560901
scaffold558	590001	600000	0.00187199	0.00104693	1.78808	0.11499	0.04107
scaffold561	980001	990000	0.00182475	0.0010349	1.76321	0.106607	0.0279933
scaffold566	250001	260000	0.0018732	0.000923215	2.029	0.143362	0.0891603
scaffold566	260001	270000	0.00142152	0.000830544	1.71155	0.197222	0.122358
scaffold57	1990001	2000000	0.000766833	0.000436169	1.75811	0.100644	0.0596095
scaffold587	160001	170000	0.000882649	0.000439008	2.01055	0.133016	0.0903166
scaffold591	1040001	1050000	3.30722e-05	1.51667e-05	2.18058	0.11364	0.0950242
scaffold595	70001	80000	0.000380739	0.000170342	2.23514	0.101699	0.0566364
scaffold628	470001	480000	0.00216428	0.00123598	1.75106	0.179361	0.0798059
scaffold628	480001	490000	0.00239194	0.00135366	1.76702	0.148913	0.0752192
scaffold639	2140001	2150000	1.3072e-05	2.5e-06	5.2288	0.125309	0.0795522
scaffold647	630001	640000	0.0014526	0.000753873	1.92685	0.117477	0.0472923
scaffold647	660001	670000	0.00169895	0.000834235	2.03654	0.163858	0.091807
scaffold647	670001	680000	0.00160533	0.000875239	1.83416	0.152962	0.0876276
scaffold660	420001	430000	0.000652758	0.000369519	1.76651	0.164812	0.0870381
scaffold660	430001	440000	0.000670916	0.000353012	1.90055	0.114643	0.0459956
scaffold663	950001	960000	0.000308111	0.000119334	2.58192	0.186075	0.117495
scaffold667	790001	800000	0.000590103	0.000269017	2.19355	0.10129	0.0474745
scaffold667	800001	810000	0.000591922	0.000290356	2.03861	0.166898	0.0794138
scaffold712	700001	710000	0.000892188	0.000314673	2.83529	0.167603	0.115437
scaffold718	570001	580000	0.00077871	0.000420343	1.85256	0.12366	0.0791082
scaffold72	1	10000	0.00165921	0.000794887	2.08735	0.132138	0.0941927
scaffold73	1940001	1950000	0.00144112	0.000813546	1.77141	0.104475	0.053131
scaffold746	1460001	1470000	0.000723806	0.000397019	1.8231	0.176557	0.0571176
scaffold746	1470001	1480000	0.000824724	0.000426181	1.93515	0.19965	0.0851472
scaffold752	50001	60000	0.00210407	0.00118765	1.77162	0.115127	0.0627222
scaffold768	890001	900000	2.26144e-05	2.5e-06	9.04576	0.124292	0.0822997
scaffold786	180001	190000	0.000803946	0.000444524	1.80855	0.127122	0.0502496
scaffold792	860001	870000	0.000620678	0.000343342	1.80775	0.114633	0.062004
scaffold796	240001	250000	0.000543144	0.000273673	1.98465	0.109135	0.0187819
scaffold799	640001	650000	0.00116357	0.00065289	1.78218	0.114981	0.0236293
scaffold799	650001	660000	0.00117563	0.000614717	1.91247	0.142511	0.0524027
scaffold799	660001	670000	0.00103901	0.000570052	1.82266	0.110441	0.0376465
scaffold806	790001	800000	0.00162819	0.000915868	1.77776	0.0996022	0.0300256
scaffold812	80001	90000	0.000917845	0.000535211	1.71492	0.126374	0.0805151
scaffold812	90001	100000	0.00065508	0.000365358	1.79298	0.160587	0.0645552
scaffold8199	1	10000	8.10458e-06	2.5e-06	3.24183	0.192146	0.190931
scaffold82	1840001	1850000	8.11798e-05	4.10054e-05	1.97973	0.102564	0.102564
scaffold826	1650001	1660000	0.000389283	0.000196671	1.97936	0.0999697	0.0623275
scaffold835	1650001	1660000	7.32026e-06	3.33336e-06	2.19606	0.170154	0.170154
scaffold853	870001	880000	0.000587981	0.000330667	1.77817	0.120406	0.0679998
scaffold864	690001	700000	0.00180024	0.000926396	1.94327	0.159504	0.0996276
scaffold864	700001	710000	0.00186255	0.000864063	2.15557	0.157798	0.100461
scaffold864	710001	720000	0.00149606	0.000769041	1.94536	0.15395	0.073503
scaffold864	720001	730000	0.00143424	0.000740713	1.9363	0.130211	0.0834646
scaffold872	550001	560000	0.00115607	0.000672897	1.71805	0.138793	0.0619258
scaffold872	560001	570000	0.00120536	0.000567882	2.12255	0.193732	0.117204
scaffold878	670001	680000	0.00107139	0.00060152	1.78114	0.126578	0.0603454
scaffold90	1240001	1250000	0.0016156	0.000796686	2.0279	0.101549	0.0660597
scaffold91	1620001	1630000	0.00146827	0.000855432	1.71641	0.156232	0.0909437
scaffold91	1640001	1650000	0.00153273	0.000863238	1.77556	0.102116	0.0362799
scaffold911	170001	180000	0.00117853	0.000670369	1.75803	0.131871	0.0515365
scaffold913	600001	610000	0.000672505	0.000317512	2.11805	0.106664	0.0526388
scaffold915	650001	660000	0.00046473	0.000217003	2.14158	0.120936	0.0394358
scaffold922	1040001	1050000	0.00164244	0.000672895	2.44086	0.121761	0.065095
scaffold922	1050001	1060000	0.00164582	0.000726397	2.26573	0.108402	0.0653626
scaffold922	1060001	1070000	0.00162959	0.000815408	1.9985	0.106423	0.0594761
scaffold922	1070001	1080000	0.00134395	0.000785227	1.71154	0.124625	0.0814286
scaffold925	460001	470000	3.03273e-05	1.31667e-05	2.30333	0.124762	0.0390627
scaffold926	530001	540000	0.000185785	0.000106673	1.74163	0.337654	0.315129
scaffold926	540001	550000	0.000163555	9.11719e-05	1.79392	0.306372	0.22467
scaffold95	1720001	1730000	0.00142924	0.000810767	1.76282	0.107654	0.037037
scaffold954	540001	550000	0.00134005	0.000712868	1.8798	0.100204	0.0492554
scaffold967	620001	630000	0.00147079	0.000837211	1.75677	0.124483	0.0682033
scaffold972	740001	750000	0.00170462	0.000271351	6.28197	0.104278	0.044827
scaffold972	750001	760000	0.00141544	0.000180342	7.84864	0.122342	0.0765619
scaffold972	760001	770000	0.00074396	0.000103004	7.22263	0.139463	0.096723
scaffold972	770001	780000	8.1569e-05	4.66667e-06	17.4791	0.14628	0.100529
scaffold978	720001	730000	0.000835036	0.000462851	1.80411	0.153846	0.0894194
scaffold999	990001	1000000	0.00126872	0.00069921	1.8145	0.100554	0.0394856

## Sheet: Table S7
Table S7 FST>0.031 and ln ratio>0.592 for W_Quebec vs. (D_Russia+D_China) reindeer populations.
CHR	BIN_START	BIN_END	W_Quebec_PI	(D_Russia+D_China)_PI	fold_change	WEIGHTED_FST	MEAN_FST
scaffold1	450001	460000	0.000272004	0.000614405	2.25881	0.0440786	0.0235868
scaffold10	1	10000	0.000231559	0.000419536	1.81179	0.0471977	0.0178306
scaffold10	10001	20000	0.000188447	0.000392391	2.08224	0.0371778	0.00512184
scaffold10	360001	370000	0.000366678	0.000682347	1.86089	0.0818172	0.0333672
scaffold10	370001	380000	0.000415568	0.000740812	1.78265	0.092712	0.0368697
scaffold10	700001	710000	0.000558671	0.000997201	1.78495	0.0406644	0.00904982
scaffold100	1340001	1350000	0.000554679	0.00121691	2.1939	0.054152	0.0315338
scaffold100	1370001	1380000	0.000311558	0.0011577	3.71584	0.0461691	0.0279917
scaffold1002	650001	660000	0.000423559	0.00107397	2.53559	0.0361172	0.0139443
scaffold1002	660001	670000	0.000602227	0.00112465	1.86749	0.0429581	0.00933306
scaffold1005	690001	700000	0.000925414	0.00201263	2.17484	0.03926	0.0183127
scaffold1008	550001	560000	0.000964474	0.00172846	1.79213	0.0334879	0.0209837
scaffold1008	570001	580000	0.000654227	0.00226052	3.45525	0.046323	0.0367692
scaffold1012	350001	360000	0.00100316	0.00182021	1.81448	0.0365986	0.0218995
scaffold1012	360001	370000	0.000894242	0.00191607	2.14268	0.0683779	0.0428409
scaffold1027	630001	640000	0.00119647	0.00234236	1.95773	0.0361398	0.0125005
scaffold1040	150001	160000	0.000662672	0.00135797	2.04923	0.0529445	0.0358967
scaffold1040	160001	170000	0.000625783	0.00125225	2.00109	0.0382346	0.00641981
scaffold1044	370001	380000	0.000103111	0.000199802	1.93774	0.0527652	0.0147595
scaffold10464	1	10000	4e-06	9.89418e-06	2.47355	0.0318876	0.0318876
scaffold1047	280001	290000	0.000215116	0.000827582	3.84714	0.0535415	0.0240864
scaffold1047	890001	900000	0.000896896	0.00160778	1.7926	0.104011	0.0640335
scaffold1056	550001	560000	0.000616009	0.00105398	1.71098	0.0398737	0.0154723
scaffold1059	50001	60000	0.000683132	0.00126992	1.85897	0.0608506	0.0346749
scaffold1059	60001	70000	0.000404454	0.00102917	2.54459	0.0328394	0.00816447
scaffold1060	290001	300000	0.000116001	0.00114899	9.905	0.0367152	0.0111449
scaffold1066	520001	530000	8.57778e-05	0.000228313	2.66168	0.0406714	0.000229924
scaffold1066	530001	540000	8.57778e-05	0.000239003	2.7863	0.0774841	0.020839
scaffold1066	540001	550000	0.000124444	0.000325725	2.61744	0.0447957	0.0162331
scaffold1066	550001	560000	0.000116444	0.000303926	2.61006	0.0411093	0.0197028
scaffold1066	560001	570000	0.000112444	0.000268103	2.38432	0.0843032	0.0096486
scaffold1066	620001	630000	3.42222e-05	0.000220164	6.43337	0.0512682	0.00684017
scaffold1066	630001	640000	2.71111e-05	0.000198048	7.30505	0.0645468	0.0285928
scaffold1066	640001	650000	1.51111e-05	0.00014667	9.70611	0.116062	0.033874
scaffold1066	650001	660000	4.84444e-05	0.00015212	3.14009	0.0880979	0.0453307
scaffold1066	670001	680000	6.35556e-05	0.000128149	2.01633	0.123322	0.0468972
scaffold1066	710001	720000	1.2e-05	6.50266e-05	5.41888	0.078261	0.0406012
scaffold1066	720001	730000	1.2e-05	2.42329e-05	2.01941	0.0624588	0.00196593
scaffold1075	480001	490000	0.000935616	0.00172312	1.8417	0.0518368	0.0377997
scaffold1082	70001	80000	0.00079958	0.00153126	1.91508	0.0457132	0.0218742
scaffold1082	1020001	1030000	0.000613801	0.00197831	3.22305	0.0446855	0.0333748
scaffold10836	1	10000	8e-06	1.83598e-05	2.29497	0.0695093	0.0642085
scaffold1085	360001	370000	0.000470681	0.00106466	2.26196	0.0377365	0.0194401
scaffold11	2760001	2770000	4.71111e-05	0.00013646	2.89656	0.0312386	0.000127014
scaffold11	2780001	2790000	4.8e-05	0.000152018	3.16704	0.0431677	0.0122688
scaffold1114	110001	120000	0.000251111	0.000897921	3.57579	0.0706153	0.0306144
scaffold1114	120001	130000	0.000264889	0.000787059	2.97128	0.0446974	0.00910704
scaffold1114	290001	300000	0.000576919	0.00134496	2.33128	0.0935365	0.0478389
scaffold1118	670001	680000	0.000227115	0.000420907	1.85328	0.0326396	0.0224494
scaffold1119	630001	640000	6.22222e-05	0.00012556	2.01793	0.0486643	0.000532022
scaffold1119	650001	660000	5.37778e-05	0.000136457	2.53742	0.0947235	0.0337196
scaffold1119	660001	670000	3.86667e-05	0.000119049	3.07885	0.091991	0.0563528
scaffold1119	670001	680000	3.46667e-05	9.55566e-05	2.75644	0.0405622	-0.00195966
scaffold1119	690001	700000	1.2e-05	3.43387e-05	2.86156	0.0803999	0.0218013
scaffold112	1270001	1280000	0.000661347	0.00184378	2.78792	0.0370303	0.0179346
scaffold1122	480001	490000	0.000166669	0.000773207	4.63918	0.0470782	0.0288391
scaffold1122	490001	500000	0.00017378	0.000784378	4.51363	0.053161	0.0298632
scaffold1127	100001	110000	0.00145518	0.00248614	1.70848	0.046616	0.0199119
scaffold1133	110001	120000	0.00110534	0.00196618	1.7788	0.125366	0.0855237
scaffold1133	120001	130000	0.000730667	0.0018925	2.5901	0.03569	0.0149016
scaffold1133	230001	240000	0.000345336	0.000609534	1.76505	0.0361688	0.0157689
scaffold1133	260001	270000	0.0005	0.000893552	1.7871	0.0596164	0.0162237
scaffold1133	640001	650000	0.000476444	0.000910396	1.91081	0.0364916	0.0226371
scaffold1133	650001	660000	0.000452444	0.000870868	1.92481	0.0361707	0.0213704
scaffold1133	660001	670000	0.000406667	0.000835995	2.05572	0.0413585	0.025995
scaffold1144	190001	200000	0.000506678	0.00117562	2.32025	0.0312165	0.0119974
scaffold1145	340001	350000	0.000704005	0.00124738	1.77183	0.0447777	0.0212991
scaffold1146	10001	20000	0.000332444	0.000658809	1.98171	0.0432494	0.0340699
scaffold1146	20001	30000	0.000336889	0.000651669	1.93437	0.039598	0.0272003
scaffold1146	120001	130000	0.000685778	0.00125935	1.83638	0.0327771	0.0241951
scaffold1147	360001	370000	9.06667e-05	0.000211862	2.33671	0.103741	0.0598765
scaffold1160	390001	400000	0.000382672	0.000744838	1.94641	0.0438305	0.0254341
scaffold1161	440001	450000	0.000673344	0.00158546	2.35461	0.0323153	0.0197552
scaffold1161	500001	510000	0.00074935	0.00168388	2.24712	0.0317233	0.0213732
scaffold1162	100001	110000	0.000556449	0.00148718	2.67263	0.0401976	0.0218131
scaffold1163	560001	570000	2.44444e-05	0.000209006	8.55026	0.0810382	0.0185808
scaffold1165	190001	200000	0.00128364	0.00219637	1.71105	0.0538655	0.0284998
scaffold1168	620001	630000	0.000930681	0.00163596	1.75781	0.0372608	0.0138307
scaffold1173	1160001	1170000	0.000270224	0.000611661	2.26353	0.0512956	0.00982881
scaffold1173	1170001	1180000	0.000293336	0.000716799	2.44361	0.128814	0.0729704
scaffold1173	1180001	1190000	0.000218668	0.000629596	2.87923	0.0488356	0.0160621
scaffold1177	130001	140000	0.000570231	0.00104793	1.83773	0.0312414	0.016877
scaffold118	760001	770000	0.000374228	0.000803586	2.14732	0.0855115	0.0239636
scaffold118	770001	780000	0.000591564	0.00115842	1.95823	0.0315726	0.00354195
scaffold118	1090001	1100000	0.000982741	0.00176707	1.7981	0.0378243	0.0149429
scaffold1186	30001	40000	0.000549337	0.000961823	1.75088	0.0911376	0.0676018
scaffold1189	30001	40000	8.84458e-05	0.000219222	2.4786	0.0808969	0.014839
scaffold1189	90001	100000	8.84451e-05	0.000177943	2.0119	0.0782688	0.0337411
scaffold12	550001	560000	0.000675556	0.00157455	2.33075	0.120839	0.073305
scaffold12	560001	570000	0.000703111	0.00163707	2.32832	0.0775183	0.0488972
scaffold1203	200001	210000	0.000224444	0.000610058	2.71809	0.0460815	0.0241344
scaffold1203	210001	220000	0.000174222	0.000567835	3.25926	0.0469861	0.0188283
scaffold1203	220001	230000	0.000180444	0.000571486	3.16711	0.0532849	0.0332827
scaffold1203	230001	240000	0.000156889	0.000518889	3.30736	0.0358986	0.0244852
scaffold1206	540001	550000	0.000147111	0.00107681	7.31971	0.0329407	0.00882171
scaffold1208	40001	50000	1.6e-05	0.000217632	13.602	0.0423167	0.0155064
scaffold1210	110001	120000	7.46667e-05	0.00014593	1.95442	0.100984	0.0345919
scaffold1217	120001	130000	0.000463556	0.00153172	3.30428	0.0317443	0.0145665
scaffold1219	390001	400000	5.42222e-05	0.000152759	2.81728	0.0473789	0.0406882
scaffold1219	400001	410000	6.53333e-05	0.000139318	2.13242	0.0319194	0.00295441
scaffold1219	500001	510000	0.000133778	0.000307585	2.29922	0.0352301	0.0216767
scaffold1219	530001	540000	0.0001	0.00020747	2.0747	0.0412477	0.00979316
scaffold1222	700001	710000	0.000976917	0.00169024	1.73018	0.0477127	0.0257386
scaffold1228	660001	670000	0.000268446	0.000491804	1.83204	0.0327388	0.01842
scaffold1228	670001	680000	6.71116e-05	0.000137831	2.05376	0.105475	0.0654246
scaffold123	1860001	1870000	0.000732461	0.00142787	1.94941	0.0430484	0.021706
scaffold1230	600001	610000	0.000109778	0.000202076	1.84077	0.0313659	0.0150332
scaffold1230	870001	880000	0.000166667	0.000415321	2.49192	0.0339993	0.0181793
scaffold1230	970001	980000	2.22222e-05	7.31221e-05	3.2905	0.0344659	0.0145884
scaffold124	770001	780000	0.000863556	0.00182271	2.1107	0.0415788	0.0143095
scaffold124	1390001	1400000	0.000542222	0.00127691	2.35496	0.0656757	0.0473035
scaffold1249	80001	90000	0.000147558	0.000265623	1.80013	0.0353762	0.00372485
scaffold1249	150001	160000	0.000128889	0.000285046	2.21156	0.105794	0.0641211
scaffold1249	250001	260000	5.02226e-05	0.000318277	6.33733	0.0497031	0.0304109
scaffold1249	260001	270000	7.33344e-05	0.000359451	4.90153	0.0366753	0.0185025
scaffold1266	520001	530000	0.000620032	0.00188111	3.03389	0.050709	0.0237683
scaffold1268	450001	460000	0.000959614	0.00175047	1.82414	0.0369772	0.014869
scaffold1271	600001	610000	0.000486226	0.000866405	1.7819	0.062655	0.0279509
scaffold1273	340001	350000	0.000706238	0.00146783	2.07838	0.0319989	0.0187365
scaffold1283	170001	180000	0.000894728	0.00164752	1.84136	0.0445702	0.0264316
scaffold1283	300001	310000	0.000558684	0.00175915	3.14874	0.038984	0.0241562
scaffold1283	310001	320000	0.000532457	0.00180692	3.39355	0.0327776	0.0138967
scaffold1288	620001	630000	0.000108444	0.000246372	2.27188	0.0353526	0.000164614
scaffold13	610001	620000	0.000993378	0.00184919	1.86152	0.0535412	0.0220821
scaffold13114	1	10000	4e-06	9.31222e-06	2.32805	0.0408633	0.0408633
scaffold1319	110001	120000	0.00048267	0.000992008	2.05525	0.0377912	0.0181564
scaffold1319	120001	130000	0.000431118	0.000956389	2.21839	0.0384889	0.0166655
scaffold132	120001	130000	7.91111e-05	0.000222454	2.81192	0.080337	0.0379029
scaffold132	130001	140000	0.000151556	0.000296061	1.95348	0.0757489	0.0173407
scaffold132	210001	220000	7.33333e-05	0.000155881	2.12565	0.102232	0.0125698
scaffold132	240001	250000	5.06667e-05	0.000192288	3.79516	0.057507	0.00524369
scaffold132	260001	270000	5.06667e-05	0.00021409	4.22546	0.12066	0.0751061
scaffold132	270001	280000	4.93333e-05	0.000173877	3.52454	0.142718	0.0370984
scaffold132	280001	290000	4.22222e-05	0.00016451	3.89629	0.161145	0.0655588
scaffold132	290001	300000	1.6e-05	0.000176575	11.0359	0.185289	0.12151
scaffold132	300001	310000	2.53333e-05	0.000149424	5.89832	0.175385	0.137594
scaffold132	310001	320000	3.86667e-05	0.000250173	6.46999	0.0313424	-0.00621948
scaffold132	330001	340000	2.26667e-05	0.000279007	12.3091	0.146218	0.0716067
scaffold132	340001	350000	2.66667e-05	0.000292133	10.955	0.0974874	0.0199077
scaffold132	360001	370000	3.6e-05	0.000226042	6.27894	0.0840918	0.0149338
scaffold132	370001	380000	5.06667e-05	0.000203924	4.02481	0.0927257	0.0377697
scaffold1321	650001	660000	0.000188897	0.000377661	1.9993	0.037898	0.00942838
scaffold1321	660001	670000	0.00016223	0.000296263	1.82619	0.0458123	0.0212951
scaffold1330	170001	180000	1.11112e-05	9.94731e-05	8.95251	0.0332176	0.018416
scaffold1330	180001	190000	2.04446e-05	9.10071e-05	4.4514	0.0347724	0.0043228
scaffold1330	190001	200000	3.64447e-05	0.000113654	3.11853	0.0478189	0.0117238
scaffold1330	200001	210000	3.64447e-05	0.000135401	3.71525	0.062788	0.0266499
scaffold1330	210001	220000	3.24447e-05	0.000144026	4.43912	0.0768894	0.0255452
scaffold1330	230001	240000	2.93333e-05	0.000177788	6.06096	0.0648888	0.022574
scaffold1330	250001	260000	1.33333e-05	0.000143762	10.7822	0.0443647	0.00897028
scaffold1330	320001	330000	0.000112889	0.000219323	1.94282	0.0330361	0.00436957
scaffold1357	210001	220000	0.000856013	0.00154549	1.80545	0.0492529	0.0260705
scaffold1383	10001	20000	0.000234667	0.000508001	2.16477	0.0331375	0.0239124
scaffold1392	50001	60000	0.000679142	0.00139433	2.05308	0.0421968	0.0108314
scaffold1396	270001	280000	0.000300002	0.000647748	2.15915	0.0378154	0.0241217
scaffold1396	290001	300000	0.000372	0.000872417	2.34521	0.0382771	0.0181385
scaffold1406	20001	30000	8.08895e-05	0.000168578	2.08405	0.0691896	0.0499758
scaffold1406	540001	550000	0.000177778	0.000342096	1.92429	0.0692163	0.0493035
scaffold1406	560001	570000	0.000187556	0.000327919	1.74838	0.112121	0.0786711
scaffold1406	570001	580000	0.000108444	0.00019726	1.819	0.0561532	0.0237546
scaffold1406	610001	620000	8.53333e-05	0.000151912	1.78022	0.0411346	0.0572822
scaffold1406	640001	650000	1.86667e-05	5.3969e-05	2.89119	0.0458126	0.0502935
scaffold141	1410001	1420000	0.00051823	0.00170696	3.29383	0.0432091	0.01759
scaffold1410	270001	280000	0.000598676	0.00102886	1.71856	0.0360256	0.00469788
scaffold1410	300001	310000	0.000540444	0.00135204	2.50172	0.0366679	0.0163192
scaffold1410	310001	320000	0.000583111	0.00119801	2.05451	0.0509322	0.0388725
scaffold1410	360001	370000	0.000437781	0.000859081	1.96235	0.107925	0.0412889
scaffold1410	370001	380000	0.000395559	0.000881985	2.22972	0.032074	0.0144828
scaffold1415	360001	370000	0.000781807	0.00157426	2.01362	0.0534276	0.0455904
scaffold1428	320001	330000	0.000460007	0.00177679	3.86253	0.0315633	0.00877649
scaffold1428	340001	350000	0.000510674	0.00176405	3.45436	0.0502076	0.0330873
scaffold1436	390001	400000	5.11111e-05	0.000152174	2.97732	0.0430941	0.0196172
scaffold1438	520001	530000	4e-05	0.000147786	3.69465	0.139683	0.139683
scaffold1440	780001	790000	0.000392889	0.00102566	2.61056	0.0326134	0.0125425
scaffold1453	240001	250000	0.000511571	0.00107649	2.10428	0.0369727	0.00565504
scaffold1453	250001	260000	0.000496459	0.00120391	2.42499	0.0340419	0.0102763
scaffold1453	260001	270000	0.000528456	0.00118937	2.25065	0.0324008	0.00782023
scaffold1457	60001	70000	0.000789778	0.00138079	1.74833	0.0473206	0.0187743
scaffold1457	70001	80000	0.000576	0.00128472	2.23042	0.043803	0.0130836
scaffold146	350001	360000	0.000580889	0.00130798	2.25169	0.0413992	0.0222083
scaffold1466	200001	210000	0.000755567	0.00136979	1.81293	0.0479145	0.028304
scaffold1466	210001	220000	0.00079024	0.00135047	1.70894	0.0607278	0.017318
scaffold1477	970001	980000	0.000447562	0.00124248	2.77611	0.0342415	0.00603488
scaffold1477	980001	990000	0.000707561	0.00126298	1.78498	0.0361286	0.0196372
scaffold1479	280001	290000	0.000456896	0.000848384	1.85684	0.0426399	0.0147429
scaffold1480	290001	300000	0.000114667	0.000202545	1.76638	0.0348091	0.0168655
scaffold1480	500001	510000	4.8e-05	9.1642e-05	1.90921	0.163309	0.163309
scaffold1481	30001	40000	0.000842241	0.00155887	1.85086	0.0441488	0.0188565
scaffold1487	290001	300000	0.000397348	0.000754173	1.89802	0.0517685	0.0399465
scaffold1496	350001	360000	0.000407562	0.00100484	2.46549	0.0602894	0.0251351
scaffold1496	370001	380000	0.00027378	0.00102135	3.73055	0.0464837	0.0298655
scaffold1496	380001	390000	0.000265333	0.000865741	3.26285	0.0432151	0.0163493
scaffold1496	400001	410000	0.000218667	0.00046355	2.11989	0.0402763	0.0170991
scaffold1496	410001	420000	0.000221337	0.000431329	1.94874	0.0509381	0.0211371
scaffold1496	420001	430000	0.000187114	0.000360165	1.92484	0.10737	0.0612206
scaffold1496	490001	500000	0.000958222	0.00177831	1.85584	0.0755071	0.0514353
scaffold1502	770001	780000	0.000352452	0.00111229	3.15586	0.111683	0.0647253
scaffold151	10001	20000	0.00156592	0.0026698	1.70494	0.0328215	0.01793
scaffold151	30001	40000	0.00138328	0.00254797	1.84198	0.0619283	0.0402663
scaffold151	1850001	1860000	0.000293782	0.000723563	2.46292	0.0397765	0.0227207
scaffold1522	470001	480000	0.000937799	0.00175492	1.87132	0.0464057	0.0157021
scaffold1522	480001	490000	0.000905812	0.00164139	1.81206	0.063574	0.0387988
scaffold1525	1	10000	0.000285338	0.0017271	6.05282	0.0506005	0.0345619
scaffold1525	10001	20000	0.000327563	0.00170252	5.19753	0.0714754	0.0534079
scaffold1525	20001	30000	0.00031334	0.00164387	5.24628	0.0720878	0.0586436
scaffold1525	90001	100000	0.00041067	0.000713506	1.73742	0.0388252	0.016311
scaffold1526	290001	300000	0.000183112	0.000334409	1.82625	0.0551159	0.0290849
scaffold1529	530001	540000	7.77778e-05	0.000139788	1.79727	0.03384	0.0162688
scaffold1531	210001	220000	0.000305336	0.00129287	4.23425	0.0346766	0.0168571
scaffold1531	220001	230000	0.000186224	0.000933645	5.01356	0.0392117	0.0241992
scaffold1531	230001	240000	0.000196001	0.000976089	4.98002	0.0434609	0.028231
scaffold1539	60001	70000	0.000362669	0.000748178	2.06298	0.040852	0.0271335
scaffold1544	220001	230000	0.000197778	0.000404946	2.04748	0.0454132	0.0298236
scaffold1564	540001	550000	0.000541337	0.00105491	1.94871	0.111382	0.0747629
scaffold1564	550001	560000	0.000480444	0.00107414	2.23572	0.125472	0.082006
scaffold1564	560001	570000	0.000524893	0.00104572	1.99225	0.0559587	0.0320558
scaffold1570	20001	30000	0.000465781	0.00158295	3.39849	0.0604471	0.0496515
scaffold1570	30001	40000	0.000374675	0.00146892	3.92052	0.0437372	0.0310335
scaffold1570	200001	210000	0.000286246	0.000553128	1.93235	0.0317185	0.00579632
scaffold1570	230001	240000	0.000132002	0.000369107	2.79622	0.0616878	0.0172977
scaffold1570	240001	250000	0.000138224	0.00036334	2.62863	0.0481932	0.0108138
scaffold1570	250001	260000	0.000137335	0.000364294	2.65259	0.0333238	0.00833311
scaffold1570	260001	270000	0.00020756	0.000429429	2.06894	0.0531231	0.00602837
scaffold1570	310001	320000	0.000256452	0.000835013	3.25602	0.0413938	0.00827301
scaffold1570	370001	380000	0.000299116	0.000772622	2.58302	0.0360402	0.014446
scaffold1570	390001	400000	0.000136889	0.000916196	6.69298	0.0316343	0.00695643
scaffold1582	490001	500000	9.68904e-05	0.000317531	3.27722	0.0533217	0.0276476
scaffold1582	500001	510000	0.000102223	0.000363199	3.55301	0.0543192	0.045287
scaffold1582	530001	540000	6.53338e-05	0.000235833	3.60966	0.0433107	0.0209606
scaffold1582	720001	730000	5.82222e-05	0.000128261	2.20296	0.0452141	0.0260585
scaffold1587	50001	60000	0.000511556	0.000923341	1.80497	0.0588944	0.0137483
scaffold1587	170001	180000	0.000280002	0.000479792	1.71353	0.0363263	0.0101126
scaffold1587	190001	200000	0.000257335	0.000481697	1.87187	0.0971682	0.101719
scaffold1587	200001	210000	0.000308447	0.000536512	1.7394	0.0316195	-0.00053417
scaffold1589	270001	280000	1.6e-05	6.40752e-05	4.0047	0.0588131	0.00712446
scaffold1589	290001	300000	3.6e-05	8.48701e-05	2.3575	0.0321282	-0.00204451
scaffold1589	360001	370000	2.8e-05	9.13764e-05	3.26344	0.0316907	0.0215136
scaffold1596	350001	360000	0.000920014	0.00162008	1.76093	0.0553825	0.028606
scaffold1600	510001	520000	9.8223e-05	0.000182434	1.85735	0.0841408	0.0574457
scaffold1612	120001	130000	0.000382672	0.00106483	2.78262	0.0320878	0.00694638
scaffold1612	140001	150000	0.000393778	0.000786788	1.99805	0.033729	0.0117367
scaffold1614	190001	200000	0.000276444	0.000539637	1.95207	0.0674592	0.0354283
scaffold1615	500001	510000	0.000243557	0.000422383	1.73423	0.0666163	0.0381056
scaffold1615	510001	520000	7.42222e-05	0.000201534	2.71528	0.0330082	0.0130619
scaffold1622	40001	50000	0.000505789	0.00119823	2.36903	0.061789	0.0297522
scaffold1627	630001	640000	7.55556e-05	0.000201068	2.66119	0.0734629	0.0339048
scaffold1631	350001	360000	0.000268002	0.000477839	1.78297	0.0506205	0.0349339
scaffold1634	430001	440000	0.000428454	0.000855685	1.99715	0.126421	0.0611285
scaffold1657	290001	300000	0.000640459	0.00114273	1.78424	0.0331159	0.0205435
scaffold1657	300001	310000	0.000632903	0.00129021	2.03856	0.0486907	0.00982246
scaffold1657	310001	320000	0.000794727	0.00156027	1.96328	0.0364515	0.00891685
scaffold1658	860001	870000	4.75556e-05	0.00101501	21.3436	0.0400594	0.00960827
scaffold1658	870001	880000	5.06667e-05	0.00112422	22.1885	0.0476565	0.0163176
scaffold1658	890001	900000	0.000252889	0.000849016	3.35727	0.0653992	0.0302858
scaffold1659	950001	960000	1.77778e-05	3.31747e-05	1.86607	0.0664271	0.0347289
scaffold1681	260001	270000	0.00101825	0.0017463	1.715	0.0359774	0.0146992
scaffold1682	70001	80000	0.00109298	0.00192033	1.75697	0.0927035	0.0421711
scaffold1688	60001	70000	0.000941369	0.0016989	1.80471	0.0445306	0.0209516
scaffold169	900001	910000	0.00101514	0.00175139	1.72527	0.035019	0.0224471
scaffold1694	90001	100000	0.000837352	0.00146477	1.74929	0.152258	0.100145
scaffold1695	270001	280000	0.00119159	0.00221062	1.85519	0.0352541	0.0196864
scaffold1698	470001	480000	6.26667e-05	0.000298005	4.7554	0.0368778	0.0266405
scaffold1703	180001	190000	0.000784456	0.00139498	1.77828	0.0314327	0.0196392
scaffold1705	150001	160000	0.000698259	0.00131919	1.88926	0.0326633	0.0204877
scaffold1709	510001	520000	0.000277338	0.000624375	2.25131	0.0323709	0.0284723
scaffold1709	520001	530000	0.000222226	0.000471069	2.11977	0.0542611	0.0504318
scaffold1709	530001	540000	0.000255559	0.000566052	2.21496	0.0625934	0.0484478
scaffold1709	540001	550000	0.000246226	0.000565094	2.29502	0.0782873	0.0592077
scaffold1709	550001	560000	0.000284447	0.000652662	2.29449	0.0720427	0.0534202
scaffold1711	410001	420000	0.000616458	0.0012653	2.05253	0.0348426	0.0208036
scaffold172	1460001	1470000	0.000610236	0.00176632	2.89449	0.0399329	0.0134468
scaffold1725	510001	520000	0.000802228	0.0014117	1.75972	0.127412	0.0530293
scaffold173	640001	650000	0.000882236	0.00150001	1.70024	0.0458615	0.0349143
scaffold173	650001	660000	0.000706688	0.00129773	1.83635	0.0385768	0.00528363
scaffold175	1150001	1160000	0.000148001	0.000610666	4.12609	0.0445576	0.0136144
scaffold175	1160001	1170000	0.000175111	0.00064829	3.70217	0.0667448	0.0455836
scaffold175	1170001	1180000	0.000161778	0.00076502	4.72883	0.0540615	0.0285128
scaffold175	1180001	1190000	0.000232444	0.000805803	3.46665	0.043741	0.0190481
scaffold175	1190001	1200000	0.000228891	0.00089496	3.90998	0.0495803	0.029727
scaffold175	1200001	1210000	0.000296891	0.000979982	3.30081	0.0460731	0.0240892
scaffold175	1210001	1220000	0.000262671	0.000923573	3.51608	0.0314524	0.0143836
scaffold175	1220001	1230000	0.000266226	0.000909287	3.41547	0.0503754	0.030599
scaffold175	1230001	1240000	0.000186225	0.000865058	4.64523	0.0566503	0.0364964
scaffold1757	450001	460000	0.000419562	0.00099069	2.36125	0.0312343	0.015066
scaffold1771	450001	460000	2e-05	5.13239e-05	2.5662	0.0548351	0.00281009
scaffold178	1690001	1700000	0.000315116	0.000627159	1.99025	0.0314248	-0.00544189
scaffold1784	60001	70000	0.000210222	0.00103332	4.91538	0.0339961	0.0162824
scaffold1789	1	10000	0.00066801	0.0015373	2.30131	0.0363497	0.0315001
scaffold1795	200001	210000	0.000966323	0.00247067	2.55677	0.044718	0.0239035
scaffold1795	210001	220000	0.00099697	0.0023881	2.39536	0.0388908	0.0123897
scaffold180	2150001	2160000	6.71111e-05	0.000203345	3.02998	0.0369013	0.0045354
scaffold1808	60001	70000	0.00090227	0.00162418	1.8001	0.0438369	0.0372705
scaffold181	40001	50000	0.000131558	0.000260674	1.98144	0.107106	0.0767377
scaffold1810	20001	30000	0.000260889	0.000456638	1.75032	0.0497276	0.0109584
scaffold1810	660001	670000	0.000948452	0.00172908	1.82305	0.0609364	0.036203
scaffold1810	670001	680000	0.000940896	0.00177947	1.89125	0.0343103	0.0129636
scaffold1813	440001	450000	3.2e-05	7.58747e-05	2.37108	0.07922	0.0572428
scaffold1816	440001	450000	5.28893e-05	0.000273495	5.17108	0.0384064	0.0258008
scaffold182	150001	160000	0.00082934	0.00158988	1.91704	0.0472168	0.0238093
scaffold1836	10001	20000	0.000384003	0.00106233	2.76646	0.0432726	0.0206049
scaffold1836	450001	460000	8e-06	1.91005e-05	2.38756	0.0683701	0.0261467
scaffold184	400001	410000	0.000773807	0.00145865	1.88503	0.0498891	0.0447608
scaffold184	410001	420000	0.00063957	0.00155384	2.42951	0.0513001	0.0437274
scaffold184	420001	430000	0.000424902	0.00160564	3.77885	0.0791044	0.0596771
scaffold184	1930001	1940000	0.000599565	0.00139047	2.31913	0.0394201	0.028529
scaffold1840	210001	220000	0.000439124	0.000795679	1.81197	0.0533348	0.0177713
scaffold185	1510001	1520000	0.000852019	0.00165357	1.94077	0.0411904	0.0167578
scaffold1852	140001	150000	0.000280893	0.000643149	2.28966	0.0368642	0.020206
scaffold1852	150001	160000	0.000240891	0.000665846	2.7641	0.0441547	0.0159386
scaffold1852	160001	170000	0.000467556	0.000814845	1.74278	0.0362844	0.0301684
scaffold187	620001	630000	2e-05	0.0001608	8.04	0.0642037	0.0593055
scaffold187	630001	640000	1.6e-05	0.000173235	10.8272	0.0498252	0.0204075
scaffold187	650001	660000	2.53333e-05	0.000240271	9.48439	0.0409786	0.0216334
scaffold187	670001	680000	4.13333e-05	0.000270172	6.53642	0.038616	0.0232957
scaffold187	740001	750000	6.08889e-05	0.000178633	2.93375	0.0966586	0.0379223
scaffold1887	370001	380000	0.000872935	0.00161347	1.84833	0.0407259	0.0168626
scaffold1897	260001	270000	0.000830235	0.00157619	1.89849	0.0576017	0.028172
scaffold1897	270001	280000	0.000926236	0.00175673	1.89663	0.0667237	0.0442499
scaffold1899	330001	340000	0.000668919	0.00168402	2.51752	0.0546321	0.0247803
scaffold19	390001	400000	0.00110492	0.00190173	1.72115	0.0605563	0.037516
scaffold19	420001	430000	0.000370672	0.00177017	4.77557	0.0339644	0.0142599
scaffold192	20001	30000	5.51111e-05	0.000115347	2.09299	0.0434856	0.0202948
scaffold192	50001	60000	9.82222e-05	0.000202236	2.05896	0.0484808	0.0435311
scaffold1925	210001	220000	0.000204889	0.0004099	2.0006	0.0600504	0.0341051
scaffold1925	270001	280000	0.000155559	0.000284823	1.83096	0.0558707	0.0376467
scaffold1935	160001	170000	0.000377781	0.000667766	1.7676	0.0343384	0.0165259
scaffold1944	70001	80000	0.0012196	0.00233275	1.91272	0.0347101	0.0135341
scaffold1960	270001	280000	0.000144444	0.000271405	1.87896	0.0509015	0.0227859
scaffold1960	280001	290000	0.000140444	0.000284897	2.02855	0.0637562	0.035345
scaffold1960	310001	320000	0.000215557	0.000452526	2.09933	0.0524338	0.0282954
scaffold1961	280001	290000	4.8e-05	0.000112965	2.35344	0.0377414	-1.0292e-05
scaffold1961	290001	300000	5.2e-05	0.000125346	2.4105	0.0613581	0.0683951
scaffold1961	370001	380000	2.48889e-05	4.25928e-05	1.71132	0.0327365	-0.00185452
scaffold1961	390001	400000	7.68895e-05	0.000155823	2.02658	0.0406487	0.01617
scaffold1961	410001	420000	6.97783e-05	0.000143759	2.06023	0.0375631	0.0413943
scaffold1965	20001	30000	9.15562e-05	0.00031265	3.41484	0.0390018	-0.00490562
scaffold1965	30001	40000	8.13339e-05	0.000357209	4.39188	0.045755	0.014176
scaffold197	30001	40000	0.000588453	0.00124236	2.11123	0.0402174	0.0290462
scaffold1983	20001	30000	7.42222e-05	0.000216041	2.91073	0.0417742	0.0168931
scaffold1986	240001	250000	0.000540461	0.0011436	2.11597	0.0324181	0.0177784
scaffold1992	370001	380000	0.000205779	0.000361363	1.75607	0.0506557	0.0185362
scaffold2	1480001	1490000	0.000232889	0.000412704	1.77211	0.0489063	0.0183383
scaffold2000	340001	350000	0.000704016	0.00175994	2.49986	0.0673013	0.067134
scaffold2031	290001	300000	0.0010609	0.00186817	1.76093	0.0340101	0.0280835
scaffold2049	690001	700000	9.55556e-05	0.000168417	1.7625	0.0667862	0.0529562
scaffold205	1100001	1110000	0.000188444	0.000463812	2.46127	0.0700408	0.038164
scaffold205	1210001	1220000	0.000556	0.000988173	1.77729	0.0465641	0.0348294
scaffold205	1220001	1230000	0.000458222	0.000852354	1.86013	0.0422408	0.0396779
scaffold20647	10001	20000	9.33333e-06	2.87831e-05	3.0839	0.146232	0.0989839
scaffold21	410001	420000	0.000470677	0.00112935	2.39942	0.0562158	0.0251575
scaffold210	60001	70000	0.000130668	0.000787912	6.02988	0.0364587	0.0189686
scaffold210	70001	80000	0.000123556	0.000875124	7.08281	0.0383716	0.0192616
scaffold210	80001	90000	0.000122223	0.000848294	6.94054	0.038512	0.0151081
scaffold210	90001	100000	0.000153333	0.00088999	5.8043	0.0556722	0.0350146
scaffold210	100001	110000	0.000264446	0.00106286	4.01919	0.0399421	0.0181224
scaffold210	110001	120000	0.000358669	0.00118769	3.31138	0.0619814	0.0368216
scaffold210	120001	130000	0.000408892	0.00106952	2.61565	0.0435723	0.0252971
scaffold2100	350001	360000	0.000192444	0.000463714	2.4096	0.0550005	0.0252315
scaffold2100	360001	370000	9.51111e-05	0.000261592	2.75038	0.0769367	0.0338432
scaffold2109	360001	370000	0.000303111	0.000516308	1.70336	0.0452524	0.0426873
scaffold2110	200001	210000	0.000163114	0.000415166	2.54525	0.0348104	0.0108152
scaffold2111	480001	490000	0.000194222	0.000334681	1.72319	0.0626594	0.0443037
scaffold2115	160001	170000	0.000406673	0.000770136	1.89375	0.0356953	0.0158815
scaffold2122	330001	340000	6e-05	0.000131115	2.18525	0.0314486	0.0151776
scaffold2122	430001	440000	7.42222e-05	0.000139479	1.87921	0.0411895	0.01616
scaffold2130	90001	100000	5.24444e-05	0.000155461	2.9643	0.0376069	-0.0010212
scaffold2130	170001	180000	0.000110667	0.000208263	1.88189	0.065255	0.065255
scaffold2130	430001	440000	6.53333e-05	0.000121169	1.85463	0.0355091	0.00322986
scaffold2130	590001	600000	6.35556e-05	0.000123869	1.94899	0.0355674	0.00398206
scaffold2130	610001	620000	3.91111e-05	8.6405e-05	2.20922	0.08034	0.0477831
scaffold2130	620001	630000	4.75556e-05	0.000112067	2.35655	0.0620075	0.0375281
scaffold2132	460001	470000	0.000136005	0.000246148	1.80985	0.0501379	0.0225614
scaffold2132	560001	570000	6.71111e-05	0.00013757	2.04988	0.0340049	0.0250219
scaffold214	1380001	1390000	0.000242222	0.00042565	1.75727	0.0832445	0.0327028
scaffold2143	30001	40000	0.000954674	0.00175578	1.83914	0.0690037	0.0333579
scaffold2152	230001	240000	8e-05	0.000369923	4.62404	0.0432424	0.00662574
scaffold2152	240001	250000	0.000115111	0.000365324	3.17367	0.0605825	0.0167781
scaffold2156	190001	200000	0.000600009	0.00208235	3.47053	0.0645113	0.0486041
scaffold2163	310001	320000	0.000136	0.000262332	1.92891	0.0592479	0.0313775
scaffold2164	110001	120000	0.000112444	0.000219159	1.94905	0.0479186	0.01533
scaffold2164	120001	130000	0.000136444	0.000256995	1.88352	0.0355318	0.0157052
scaffold2164	130001	140000	0.000121333	0.000241231	1.98817	0.0321932	0.0237552
scaffold2164	140001	150000	0.000106667	0.000234565	2.19904	0.0441566	0.0140059
scaffold2164	160001	170000	0.000155111	0.000415023	2.67565	0.0445639	0.0125997
scaffold2164	190001	200000	0.000125333	0.000481161	3.83906	0.0423487	0.0189338
scaffold217	570001	580000	0.000573342	0.0011307	1.97212	0.0446038	0.0393468
scaffold217	580001	590000	0.000481341	0.00115144	2.39215	0.0438124	0.018083
scaffold2171	550001	560000	0.000653817	0.00116233	1.77776	0.0753881	0.0482057
scaffold2190	340001	350000	1.06667e-05	2.84657e-05	2.66865	0.0340732	0.0100716
scaffold2191	10001	20000	0.000437348	0.000912253	2.08587	0.0422503	0.0146809
scaffold2191	560001	570000	2.4e-05	0.000161644	6.73517	0.0403182	0.0011211
scaffold2195	510001	520000	1.06667e-05	3.29103e-05	3.08533	0.0776854	0.0568393
scaffold220	1150001	1160000	0.000105778	0.00105153	9.94091	0.045291	0.0192378
scaffold2212	1	10000	0.000664904	0.00150745	2.26717	0.0522246	0.0350491
scaffold2212	70001	80000	0.000420444	0.00138844	3.30232	0.0386219	0.0171935
scaffold222	480001	490000	0.000781369	0.00136869	1.75166	0.0321498	0.0156083
scaffold2244	290001	300000	5.2e-05	0.000118309	2.27517	0.072301	0.0309488
scaffold2244	300001	310000	4.26667e-05	0.000101429	2.37724	0.0389688	0.0262918
scaffold2257	280001	290000	0.000317336	0.000788474	2.48467	0.0340864	0.0196183
scaffold2263	40001	50000	0.000463577	0.000942476	2.03305	0.0433898	0.0352332
scaffold2264	240001	250000	0.000166222	0.000325941	1.96088	0.0930078	0.0637508
scaffold2273	110001	120000	0.000432892	0.000882937	2.03962	0.0365076	0.0320687
scaffold2281	80001	90000	0.000753794	0.00159047	2.10995	0.0317515	0.0148531
scaffold2305	80001	90000	0.000129778	0.000446113	3.43751	0.0569119	0.0295928
scaffold2305	90001	100000	0.000101778	0.000337037	3.31149	0.0469083	0.0245047
scaffold231	870001	880000	0.000511115	0.000965979	1.88994	0.0462387	0.0214574
scaffold2319	220001	230000	4.97778e-05	0.000343778	6.90625	0.0552517	0.0365882
scaffold232	1030001	1040000	0.000769367	0.00144334	1.87601	0.123179	0.0627203
scaffold2324	40001	50000	6.53333e-05	0.000213667	3.27041	0.0507812	0.021089
scaffold2324	70001	80000	5.73333e-05	0.000204778	3.57171	0.0368695	0.00600747
scaffold2330	240001	250000	6.66667e-05	0.000267212	4.00818	0.0496804	0.0148747
scaffold2330	250001	260000	7.77778e-05	0.000235513	3.02802	0.0599656	0.0312344
scaffold2344	200001	210000	0.000656449	0.00178411	2.71782	0.0315418	0.0089225
scaffold2345	60001	70000	0.000346675	0.000827069	2.38572	0.0478643	0.0291488
scaffold2345	100001	110000	0.000135559	0.000657957	4.85366	0.0379379	0.0250988
scaffold2345	280001	290000	9.15569e-05	0.000383813	4.19207	0.0316104	0.0135065
scaffold2345	290001	300000	8.35568e-05	0.000281959	3.37446	0.0382393	0.025368
scaffold2345	300001	310000	6.04449e-05	0.000108625	1.79709	0.0361838	0.0186399
scaffold2345	310001	320000	1.11111e-05	2.57673e-05	2.31906	0.0576396	0.0384937
scaffold235	1510001	1520000	0.000230224	0.000438156	1.90317	0.0401051	0.0413136
scaffold2358	70001	80000	0.00052402	0.000948765	1.81055	0.0313643	0.0233424
scaffold2360	120001	130000	0.000136889	0.000483535	3.53231	0.033386	0.0437498
scaffold2361	290001	300000	7.24444e-05	0.000217313	2.99972	0.0325748	0.0089918
scaffold2361	300001	310000	1.2e-05	0.000128046	10.6705	0.0330863	0.0200279
scaffold2366	300001	310000	0.000219557	0.000505085	2.30047	0.0387483	0.0307503
scaffold237	1400001	1410000	0.000329778	0.000664131	2.01387	0.0646197	0.00788001
scaffold237	1420001	1430000	0.000393778	0.000693341	1.76074	0.0339821	0.0131958
scaffold237	1950001	1960000	0.00106312	0.00191081	1.79736	0.0982799	0.058179
scaffold2377	230001	240000	0.000552461	0.00108092	1.95655	0.0485185	0.0208795
scaffold2380	220001	230000	0.000639116	0.00164496	2.57381	0.056634	0.0426404
scaffold239	1370001	1380000	0.000840457	0.00151983	1.80834	0.0523578	0.0198314
scaffold239	2150001	2160000	0.000912488	0.00170784	1.87163	0.0442843	0.0429432
scaffold2395	130001	140000	0.000100889	0.000190168	1.88492	0.0600766	0.0366072
scaffold2395	180001	190000	0.000261778	0.000489905	1.87145	0.102739	0.0777392
scaffold2395	190001	200000	0.000292444	0.000541289	1.85092	0.0457287	0.0381693
scaffold2399	180001	190000	0.000624898	0.00142151	2.27479	0.0323379	0.0161292
scaffold24	1260001	1270000	0.000328005	0.000634979	1.93588	0.0318883	0.0129214
scaffold2411	180001	190000	0.000363114	0.000979657	2.69793	0.033855	0.0204274
scaffold2425	290001	300000	2.97778e-05	9.26987e-05	3.11301	0.107728	0.058157
scaffold244	880001	890000	9.37778e-05	0.00193712	20.6565	0.0490894	0.0226515
scaffold244	890001	900000	0.000320889	0.0018821	5.86527	0.0546609	0.0312364
scaffold244	920001	930000	0.000787579	0.00135138	1.71587	0.0482837	0.0222387
scaffold2446	50001	60000	3.33333e-05	0.000159743	4.79229	0.0483974	0.0264268
scaffold2446	290001	300000	4e-06	1.69313e-05	4.23283	0.0346813	0.0315783
scaffold2448	200001	210000	0.000261335	0.000597902	2.28788	0.0377068	0.0217126
scaffold247	170001	180000	0.000461785	0.00103676	2.24511	0.0393654	0.0321012
scaffold2474	230001	240000	4.35556e-05	0.000192545	4.42067	0.033438	0.0368084
scaffold2474	240001	250000	1.51111e-05	0.000143283	9.48197	0.0619779	0.0444285
scaffold2481	370001	380000	0.000209778	0.000441996	2.10697	0.0433435	0.0201258
scaffold2481	380001	390000	0.000173778	0.000327319	1.88355	0.0460734	0.0309539
scaffold2490	280001	290000	4e-06	1.26985e-05	3.17462	0.0397424	0.0454984
scaffold2494	270001	280000	0.00017378	0.000363392	2.0911	0.0410357	0.01574
scaffold2495	100001	110000	0.000428895	0.000946846	2.20764	0.0421827	0.0245275
scaffold250	470001	480000	0.000336901	0.000994871	2.95301	0.0664855	0.032896
scaffold2519	60001	70000	0.000633787	0.00118199	1.86496	0.0499134	0.0205866
scaffold252	920001	930000	0.00043468	0.00168445	3.87515	0.0406337	0.0168048
scaffold252	930001	940000	0.000444451	0.00150448	3.38503	0.0684035	0.0320561
scaffold252	940001	950000	0.000544453	0.00133774	2.45703	0.0800472	0.0441236
scaffold252	950001	960000	0.000699122	0.00120765	1.72738	0.0624146	0.0275588
scaffold2523	260001	270000	4.71111e-05	0.000375878	7.97854	0.0397456	0.0198252
scaffold2543	20001	30000	0.00044534	0.00078639	1.76582	0.032406	0.0107545
scaffold256	610001	620000	0.000636907	0.00136252	2.13928	0.034269	0.0294579
scaffold256	890001	900000	0.000568453	0.00104536	1.83896	0.0440521	0.0156902
scaffold2565	130001	140000	0.000180444	0.000596343	3.30486	0.0371274	0.00102204
scaffold2577	160001	170000	6.31111e-05	0.000118944	1.88468	0.0454709	0.0331796
scaffold2592	60001	70000	5.51111e-05	0.000127308	2.31002	0.0559437	0.0559437
scaffold2592	70001	80000	6.31111e-05	0.000125984	1.99623	0.0669244	0.0669244
scaffold2592	80001	90000	6.71111e-05	0.000129848	1.93482	0.0380115	0.0199527
scaffold2609	90001	100000	0.000286224	0.00118112	4.12656	0.0312092	0.0289224
scaffold2609	100001	110000	0.000249335	0.00127527	5.11469	0.0376514	0.0291405
scaffold2609	110001	120000	0.000237335	0.00138044	5.81642	0.0358752	0.0229996
scaffold261	2050001	2060000	0.000839581	0.00197656	2.35422	0.0312524	0.0106821
scaffold261	2270001	2280000	0.000372008	0.00109739	2.94991	0.0435147	0.0221334
scaffold261	2310001	2320000	2.13335e-05	0.00180323	84.5257	0.0414238	0.0278771
scaffold261	2830001	2840000	0.000617865	0.00111339	1.802	0.0877784	0.0395895
scaffold2613	230001	240000	1.46667e-05	0.000180647	12.3168	0.0317221	0.0275648
scaffold2615	110001	120000	6.93333e-05	0.000153019	2.20701	0.0539284	0.014095
scaffold2615	190001	200000	7.82222e-05	0.000297793	3.80701	0.0378513	0.023329
scaffold2657	120001	130000	0.000670227	0.00142784	2.13038	0.0311753	0.00704255
scaffold2657	230001	240000	0.000203556	0.0003845	1.88892	0.046623	0.0174449
scaffold2657	240001	250000	2.13333e-05	0.000101429	4.75449	0.0662951	0.0228095
scaffold2673	20001	30000	0.000640459	0.00119542	1.86651	0.0492112	0.0117661
scaffold2673	30001	40000	0.000706233	0.00159479	2.25816	0.0574198	0.0194583
scaffold2673	40001	50000	0.000732456	0.0015268	2.08449	0.0783931	0.0429569
scaffold268	520001	530000	0.000159556	0.000799185	5.00881	0.032116	0.00249738
scaffold2680	120001	130000	0.000116889	0.000225194	1.92656	0.0368449	0.0355052
scaffold2680	130001	140000	0.000143111	0.000296366	2.07088	0.0369039	0.0369362
scaffold2683	220001	230000	5.37778e-05	0.000213387	3.96794	0.0446958	0.0481033
scaffold2683	230001	240000	1.73333e-05	0.000193493	11.1631	0.0357666	0.0151253
scaffold2688	140001	150000	4e-06	0.000172176	43.044	0.0338798	0.0151294
scaffold269	660001	670000	7.02228e-05	0.000201176	2.86482	0.0384752	-0.00425495
scaffold269	670001	680000	7.20005e-05	0.000157204	2.18337	0.0491047	0.00622092
scaffold27	2340001	2350000	0.000395559	0.000830409	2.09933	0.0488049	0.0142645
scaffold27	2380001	2390000	0.000237781	0.00114171	4.80152	0.0328738	0.0216443
scaffold27	3710001	3720000	0.000208444	0.000625598	3.00128	0.0397966	0.0148832
scaffold27	3730001	3740000	0.000199556	0.000613577	3.07471	0.0415413	0.0232466
scaffold27	3740001	3750000	0.000180889	0.000506833	2.8019	0.054238	0.0358308
scaffold27	3820001	3830000	9.46667e-05	0.000272026	2.87351	0.0431146	0.0224424
scaffold2702	100001	110000	7.24444e-05	0.000237899	3.28388	0.0387829	0.0106857
scaffold2702	110001	120000	7.24444e-05	0.000222129	3.0662	0.0527427	0.0289018
scaffold2702	130001	140000	0.000112444	0.000231494	2.05875	0.0489597	0.00316691
scaffold2724	170001	180000	0.000264004	0.000493829	1.87054	0.0347622	0.0204321
scaffold2724	190001	200000	0.000196444	0.000366469	1.86551	0.0558676	0.0252618
scaffold2724	220001	230000	3.11111e-05	7.83075e-05	2.51703	0.0485584	0.0119359
scaffold2728	60001	70000	0.00132413	0.0023195	1.75172	0.0540409	0.0339974
scaffold2728	70001	80000	0.00121123	0.00215396	1.77832	0.0505562	0.0241913
scaffold2730	210001	220000	8.71111e-05	0.000166827	1.91511	0.0603852	0.0314293
scaffold2731	70001	80000	0.000721794	0.00202344	2.80335	0.036978	0.0151129
scaffold2743	170001	180000	0.000523115	0.00123497	2.3608	0.0321986	0.0103869
scaffold275	1400001	1410000	0.000333778	0.00130436	3.90787	0.0378864	0.0241783
scaffold2751	100001	110000	0.00012578	0.000214769	1.7075	0.0655429	0.0473063
scaffold2755	210001	220000	3.86667e-05	0.000170909	4.42006	0.052519	0.0197367
scaffold2756	30001	40000	0.000145333	0.000269748	1.85607	0.0681742	0.0299963
scaffold2762	1	10000	0.000368447	0.0011117	3.01726	0.0435512	0.032419
scaffold2774	90001	100000	0.000298673	0.000508902	1.70388	0.0590349	0.0157904
scaffold2774	100001	110000	0.000282671	0.000559275	1.97854	0.046963	0.00822229
scaffold278	880001	890000	0.000481796	0.00124506	2.58421	0.0392924	0.0156755
scaffold2785	100001	110000	0.00042134	0.00124905	2.96447	0.036386	0.0265503
scaffold2787	140001	150000	0.000259111	0.00107296	4.14093	0.0357883	0.0148254
scaffold2804	90001	100000	0.00020889	0.00052694	2.52257	0.0480491	0.0126444
scaffold2804	100001	110000	0.000163111	0.000564879	3.46316	0.0329791	-0.0031446
scaffold2843	50001	60000	0.000334669	0.000693617	2.07255	0.0432705	0.0143757
scaffold285	90001	100000	0.000623603	0.00155269	2.48987	0.047627	0.0253876
scaffold2858	20001	30000	0.000192889	0.000366591	1.90053	0.0339721	0.00983818
scaffold2858	30001	40000	0.000189778	0.000374813	1.97501	0.0386359	-0.00297759
scaffold287	1400001	1410000	0.000295111	0.000935013	3.16834	0.0414433	0.00571509
scaffold287	1430001	1440000	0.000490685	0.00105755	2.15525	0.0420745	0.0134473
scaffold287	1570001	1580000	0.000460892	0.000811152	1.75996	0.0527926	0.0297864
scaffold290	230001	240000	0.000778684	0.00144319	1.85337	0.0414227	0.037652
scaffold292	110001	120000	0.000856503	0.0014786	1.72632	0.0398579	0.0178441
scaffold292	660001	670000	0.00103602	0.00196541	1.89708	0.0404319	0.0192122
scaffold292	1380001	1390000	4.93333e-05	0.000104817	2.12467	0.0496834	0.0331671
scaffold2925	200001	210000	5.95556e-05	0.000113599	1.90744	0.035018	0.00372446
scaffold2937	30001	40000	0.00102988	0.00175394	1.70305	0.0537783	0.0277915
scaffold2937	40001	50000	0.00113567	0.00208489	1.83582	0.088713	0.0515409
scaffold2937	80001	90000	0.00104894	0.00200519	1.91163	0.0354235	0.0236883
scaffold2943	200001	210000	4.17781e-05	0.000110582	2.64689	0.0883197	0.0636297
scaffold2943	210001	220000	3.11111e-05	9.68783e-05	3.11395	0.141039	0.0501149
scaffold296	1300001	1310000	3.6e-05	7.79365e-05	2.1649	0.0384499	0.0126125
scaffold297	170001	180000	0.000398222	0.000791276	1.98702	0.0346225	0.0111348
scaffold2974	150001	160000	2.53333e-05	0.000260813	10.2953	0.0614589	0.0306643
scaffold2974	160001	170000	1.06667e-05	0.000175406	16.4443	0.0672609	0.0340684
scaffold2979	50001	60000	3.46667e-05	6.01589e-05	1.73535	0.0383689	0.0383689
scaffold2979	60001	70000	2.8e-05	5.02647e-05	1.79517	0.0346924	0.0130015
scaffold2979	80001	90000	2.26667e-05	7.88907e-05	3.48047	0.0777778	0.0777778
scaffold2979	90001	100000	6.13333e-05	0.000126778	2.06703	0.0697616	0.0449015
scaffold2979	110001	120000	6.13333e-05	0.000179588	2.92807	0.0441275	0.0575833
scaffold298	180001	190000	0.000183558	0.000382388	2.0832	0.0549354	0.0198812
scaffold298	900001	910000	0.000357339	0.000699126	1.95648	0.101062	0.0465702
scaffold299	740001	750000	0.00068047	0.00123415	1.81367	0.0548519	0.0278028
scaffold3	90001	100000	0.000432003	0.0021431	4.96085	0.0337385	0.019537
scaffold3011	120001	130000	0.000102667	0.000214826	2.09245	0.0491162	0.0164021
scaffold304	1150001	1160000	0.000316002	0.000579978	1.83536	0.050929	0.0313939
scaffold31	540001	550000	0.000262222	0.000819091	3.12365	0.0379039	0.0146002
scaffold310	1310001	1320000	0.000111556	0.000212495	1.90483	0.0866192	0.0576615
scaffold310	2140001	2150000	0.000198224	0.00124921	6.30201	0.0735495	0.0575771
scaffold3101	110001	120000	0.000226229	0.000524922	2.32031	0.0569978	0.0287974
scaffold3101	130001	140000	0.000159116	0.000316957	1.99199	0.0379472	0.0256919
scaffold3125	90001	100000	4e-06	2.7302e-05	6.8255	0.179148	0.119385
scaffold3136	10001	20000	0.000314671	0.000578431	1.83821	0.0370634	0.00936324
scaffold3136	20001	30000	0.000285338	0.000615416	2.1568	0.0394344	0.0072239
scaffold3136	30001	40000	0.000355561	0.000645045	1.81416	0.037093	0.0118231
scaffold314	600001	610000	0.00101827	0.00187137	1.83779	0.0638791	0.0400021
scaffold315	300001	310000	0.000454246	0.000798343	1.75751	0.0314671	0.00953644
scaffold3187	1	10000	0.000138667	0.000705105	5.08488	0.033412	0.0317985
scaffold3192	90001	100000	0.000856483	0.00173052	2.0205	0.0384468	0.0256525
scaffold32	2310001	2320000	9.06667e-05	0.00017297	1.90776	0.0416894	0.0159245
scaffold3225	10001	20000	0.000731561	0.00141198	1.93009	0.04161	0.0299141
scaffold324	200001	210000	0.000501788	0.00109288	2.17797	0.0379278	0.015915
scaffold324	1140001	1150000	0.000320004	0.000634039	1.98135	0.0369145	0.0101982
scaffold324	1170001	1180000	0.000298224	0.00067976	2.27936	0.0446248	0.0177707
scaffold325	1300001	1310000	7.77778e-05	0.000139686	1.79596	0.0394824	0.0261091
scaffold327	820001	830000	0.000380003	0.000871097	2.29234	0.0316475	0.0142999
scaffold3274	70001	80000	7.11116e-06	1.30688e-05	1.83779	0.0314165	0.0109511
scaffold328	210001	220000	0.000244889	0.000568127	2.31994	0.0449602	0.0269696
scaffold329	100001	110000	0.000474233	0.000866797	1.82779	0.032032	0.0169062
scaffold329	230001	240000	0.000369336	0.000667895	1.80837	0.0541709	0.0396927
scaffold3296	30001	40000	0.000868458	0.00186711	2.14991	0.0338518	0.0181874
scaffold3323	100001	110000	0.000550675	0.000941579	1.70986	0.0313245	0.00868546
scaffold3325	170001	180000	0.000103556	0.000188576	1.82101	0.033532	0.00834395
scaffold3326	110001	120000	0.000162225	0.000302937	1.86739	0.0664834	0.0174634
scaffold3326	120001	130000	0.000126224	0.000292456	2.31696	0.0679045	0.0298308
scaffold3326	130001	140000	8.35556e-05	0.000219381	2.62557	0.0746785	0.0262077
scaffold333	780001	790000	0.00021289	0.000422655	1.98532	0.0495606	0.0296172
scaffold3342	100001	110000	0.000198224	0.000450854	2.27447	0.0364155	0.00850275
scaffold3379	100001	110000	0.000295113	0.000789248	2.67439	0.0362112	0.0231693
scaffold3381	1	10000	3.86667e-05	0.000207735	5.37245	0.0507826	0.021856
scaffold3393	20001	30000	0.000186667	0.000394233	2.11196	0.0494369	0.0416199
scaffold341	1400001	1410000	0.000707143	0.00143413	2.02806	0.0522275	0.0293703
scaffold343	960001	970000	0.00027556	0.000507625	1.84216	0.0485172	0.0123699
scaffold343	970001	980000	0.000193781	0.000565826	2.91993	0.0378729	0.00939792
scaffold343	1190001	1200000	0.000352892	0.000766157	2.17108	0.0344851	0.0236622
scaffold3430	1	10000	0.000226227	0.000388337	1.71658	0.0374497	0.0255782
scaffold3430	20001	30000	0.000161333	0.000314414	1.94885	0.0605622	0.0306676
scaffold3430	30001	40000	0.000144444	0.000308019	2.13245	0.0439643	0.0215495
scaffold3430	40001	50000	0.000129333	0.000276904	2.14102	0.0328803	0.0118923
scaffold346	400001	410000	0.000590231	0.00155282	2.63087	0.0523877	0.0208245
scaffold3474	1	10000	0.000232002	0.000420143	1.81095	0.0362819	0.0153929
scaffold3478	1	10000	4e-06	0.000302935	75.7338	0.151152	0.0559228
scaffold3478	10001	20000	9.33333e-06	0.000398455	42.6916	0.100363	0.0342558
scaffold3478	30001	40000	9.68889e-05	0.000568848	5.87114	0.0341995	0.00664946
scaffold3478	60001	70000	0.000132889	0.000302977	2.27993	0.0362156	0.0100242
scaffold3478	70001	80000	4.53333e-05	0.000113917	2.51288	0.145337	0.0626101
scaffold3478	80001	90000	4.53333e-05	8.88899e-05	1.96081	0.114496	0.114496
scaffold3498	40001	50000	0.000154669	0.000289072	1.86897	0.0396628	0.00940643
scaffold3498	50001	60000	8.8e-05	0.000246632	2.80264	0.0363168	0.0208164
scaffold3498	80001	90000	4e-06	8.32829e-05	20.8207	0.037347	0.016286
scaffold3498	90001	100000	4e-06	3.09526e-05	7.73815	0.0391608	0.00975238
scaffold35	730001	740000	0.000717789	0.00139712	1.94642	0.0627441	0.0367247
scaffold353	540001	550000	0.000304	0.000682286	2.24436	0.0445178	0.0320384
scaffold353	2790001	2800000	0.000484452	0.00153849	3.17573	0.0322448	0.0148514
scaffold3537	90001	100000	8e-06	8.6455e-05	10.8069	0.0434542	0.039994
scaffold3539	10001	20000	0.000481792	0.00167677	3.48028	0.0589352	0.0305543
scaffold3539	20001	30000	0.000466233	0.00142488	3.05615	0.0512095	0.0267398
scaffold365	660001	670000	0.00063201	0.00113919	1.80249	0.0390948	0.0121541
scaffold365	670001	680000	0.000740456	0.00139624	1.88565	0.0558548	0.022433
scaffold37	1800001	1810000	0.000669813	0.00141724	2.11587	0.0373464	0.0168594
scaffold37	1830001	1840000	0.000460462	0.00116999	2.5409	0.0744411	0.0434557
scaffold370	840001	850000	0.000629352	0.00109691	1.74292	0.103523	0.053753
scaffold370	850001	860000	0.000525349	0.00120199	2.28798	0.0490321	0.0273847
scaffold370	870001	880000	0.000399568	0.00109975	2.75235	0.0382356	0.0322689
scaffold371	1980001	1990000	0.000749823	0.00176899	2.35921	0.0877315	0.0417899
scaffold3715	50001	60000	0.000180889	0.000380852	2.10545	0.0447878	0.0216362
scaffold3715	60001	70000	4.22222e-05	0.000224024	5.30583	0.0706183	0.0598016
scaffold3716	50001	60000	4e-06	2.836e-05	7.09	0.0431719	0.0391259
scaffold372	900001	910000	0.000741783	0.00126664	1.70756	0.0464077	0.0214008
scaffold375	900001	910000	0.000220002	0.000747902	3.39952	0.0547029	0.0162396
scaffold375	910001	920000	0.000377339	0.00110336	2.92406	0.0400633	0.0119775
scaffold3750	60001	70000	7.11111e-06	1.24868e-05	1.75596	0.0378793	0.00257935
scaffold377	1190001	1200000	0.000779135	0.00135246	1.73585	0.0586755	0.0274826
scaffold379	650001	660000	0.00079961	0.00139854	1.74903	0.0420668	0.0131667
scaffold379	1040001	1050000	0.000244002	0.000416884	1.70853	0.0349326	0.00817892
scaffold3792	60001	70000	4e-06	1.80426e-05	4.51065	0.0529943	0.0255623
scaffold3798	50001	60000	6.22222e-05	0.000130582	2.09864	0.0332463	0.015252
scaffold38	380001	390000	0.000344444	0.000718736	2.08666	0.0440394	0.0222165
scaffold38	400001	410000	0.000373778	0.000978268	2.61724	0.0502615	0.0195704
scaffold38	440001	450000	0.000395556	0.0012919	3.26604	0.0354426	0.0138327
scaffold38	450001	460000	0.000326667	0.00103262	3.16108	0.055517	0.0344188
scaffold38	490001	500000	0.000263558	0.000602651	2.2866	0.0389398	0.0118972
scaffold38	500001	510000	0.000256002	0.000637942	2.49194	0.0372498	0.0212251
scaffold38	520001	530000	0.000357339	0.000815939	2.28338	0.0369817	0.00996368
scaffold38	1970001	1980000	0.000965937	0.00186581	1.93161	0.0608155	0.0304312
scaffold3808	40001	50000	3.60005e-05	9.7832e-05	2.71752	0.0383023	0.0076297
scaffold381	80001	90000	0.000140446	0.000311559	2.21835	0.0643355	0.0218084
scaffold3855	30001	40000	4.62222e-05	0.000199956	4.32597	0.0437996	0.00261073
scaffold3855	40001	50000	3.11111e-05	0.000173867	5.58858	0.0475537	0.0321282
scaffold3855	50001	60000	2.31111e-05	4.00003e-05	1.73078	0.131967	0.0817497
scaffold3856	50001	60000	0.000111112	0.00028286	2.54572	0.0331527	0.0129502
scaffold3857	50001	60000	0.000129334	0.000224287	1.73417	0.0328704	0.0186416
scaffold387	1940001	1950000	0.000728889	0.00128106	1.75755	0.0445715	0.0134388
scaffold391	1020001	1030000	0.000608893	0.00109761	1.80263	0.0409795	0.0167866
scaffold391	1030001	1040000	0.000492004	0.000890778	1.81051	0.0363431	0.0152635
scaffold392	250001	260000	0.000211556	0.00076258	3.60462	0.033002	0.0101565
scaffold3951	50001	60000	2.4e-05	4.74603e-05	1.97751	0.122614	0.0729838
scaffold396	850001	860000	0.000625338	0.00120213	1.92237	0.0721984	0.0382516
scaffold397	550001	560000	4.17778e-05	0.000175086	4.19089	0.058728	0.0108181
scaffold397	580001	590000	0.000112	0.000263557	2.35319	0.116707	0.0214147
scaffold397	590001	600000	0.000111556	0.000251492	2.2544	0.0831517	0.0233429
scaffold397	610001	620000	2.22222e-05	0.000153974	6.92884	0.103509	0.0615303
scaffold397	620001	630000	3.55556e-05	0.000141381	3.97634	0.0616403	0.0197198
scaffold397	640001	650000	6.84444e-05	0.000142279	2.07875	0.199521	0.100992
scaffold397	730001	740000	2.13333e-05	0.000124393	5.83093	0.0679702	0.0229032
scaffold397	750001	760000	2.13333e-05	0.000113705	5.32993	0.0906264	0.0189519
scaffold397	760001	770000	1.2e-05	0.000120108	10.009	0.104166	0.0194747
scaffold397	770001	780000	2.4e-05	0.000112965	4.70688	0.0817776	0.0432912
scaffold397	790001	800000	6.71111e-05	0.000151169	2.25252	0.108998	0.0294839
scaffold397	800001	810000	6.71111e-05	0.000157783	2.35107	0.0692108	0.00289088
scaffold397	810001	820000	7.91111e-05	0.000172703	2.18304	0.145689	0.0559061
scaffold397	820001	830000	7.51111e-05	0.000179211	2.38595	0.152638	0.0800342
scaffold397	840001	850000	6.71111e-05	0.00015651	2.3321	0.169704	0.0827344
scaffold397	850001	860000	8.75556e-05	0.000154235	1.76157	0.0474977	0.0115733
scaffold397	880001	890000	5.95556e-05	0.000242489	4.07164	0.0735511	0.0341741
scaffold397	910001	920000	3.77781e-05	0.000215613	5.70735	0.085044	0.0278649
scaffold397	930001	940000	8.71151e-05	0.000155876	1.78931	0.0534757	0.00881217
scaffold397	940001	950000	7.91147e-05	0.000140531	1.77629	0.0949123	0.0320577
scaffold397	980001	990000	7.51111e-05	0.000160744	2.14008	0.0884588	0.0269046
scaffold397	990001	1000000	9.24444e-05	0.000175189	1.89507	0.0717669	0.00530075
scaffold397	1000001	1010000	7.37778e-05	0.00020969	2.84218	0.0405696	0.00995349
scaffold397	1030001	1040000	6.26667e-05	0.000212071	3.38411	0.0632252	0.0166638
scaffold397	1040001	1050000	5.73333e-05	0.000247471	4.31636	0.104609	0.0502047
scaffold397	1050001	1060000	5.73333e-05	0.000219689	3.83179	0.0364427	0.00632655
scaffold397	1080001	1090000	8e-05	0.000206354	2.57943	0.0800535	0.033457
scaffold397	1090001	1100000	7.91111e-05	0.000170002	2.1489	0.0473825	0.0227859
scaffold397	1100001	1110000	0.000101778	0.000194341	1.90946	0.0405953	0.00430341
scaffold397	1110001	1120000	0.000100889	0.000182278	1.80672	0.0937811	0.0282909
scaffold3985	40001	50000	2.97778e-05	7.26461e-05	2.43961	0.0376153	0.0269044
scaffold3995	40001	50000	7.91111e-05	0.00013709	1.73288	0.0341011	0.0235737
scaffold40	890001	900000	0.00064312	0.0012935	2.01129	0.0812213	0.0567605
scaffold401	1180001	1190000	0.000514226	0.000997717	1.94023	0.0321482	0.018563
scaffold407	200001	210000	0.000696905	0.00149179	2.14059	0.0505107	0.0306097
scaffold407	210001	220000	0.000746672	0.00127669	1.70984	0.0343132	0.0206059
scaffold4074	10001	20000	0.000280004	0.000514394	1.8371	0.0329925	0.0184899
scaffold4074	20001	30000	7.11111e-05	0.000222699	3.13171	0.0321118	0.0230587
scaffold4128	1	10000	0.000412022	0.00112988	2.74228	0.0671416	0.0195237
scaffold416	1030001	1040000	0.000368889	0.000733685	1.9889	0.0368586	0.0106091
scaffold417	50001	60000	0.000145778	0.000484672	3.32473	0.0328195	0.0282177
scaffold417	60001	70000	0.000157778	0.00048541	3.07654	0.0417909	0.0391468
scaffold418	920001	930000	9.51111e-05	0.000172923	1.81812	0.0997706	0.062635
scaffold421	10001	20000	0.000324	0.000761973	2.35177	0.0741622	0.0414515
scaffold424	40001	50000	0.000247561	0.000785544	3.17313	0.0505401	0.01775
scaffold430	190001	200000	0.000199111	0.000490056	2.46122	0.0408217	0.0310008
scaffold45	1100001	1110000	0.000796913	0.00158463	1.98846	0.0424219	0.0253957
scaffold453	750001	760000	0.00086268	0.00155662	1.8044	0.0708164	0.0461792
scaffold453	760001	770000	0.00104446	0.00192219	1.84037	0.0479137	0.0290997
scaffold454	2240001	2250000	1.06667e-05	2.33862e-05	2.19245	0.0378853	0.0271271
scaffold467	3070001	3080000	0.000472013	0.000961114	2.0362	0.0319246	0.0119737
scaffold467	3100001	3110000	0.000482236	0.000969397	2.01021	0.0484084	0.0183775
scaffold467	3110001	3120000	0.00072981	0.00146336	2.00512	0.0864121	0.0351468
scaffold48	1800001	1810000	0.000137333	0.000244832	1.78276	0.0626776	0.0694043
scaffold480	1570001	1580000	0.000623125	0.00122324	1.96307	0.0364487	0.0121873
scaffold483	1020001	1030000	0.000300444	0.000748336	2.49077	0.0407361	0.0153924
scaffold483	1030001	1040000	0.000216444	0.000580449	2.68175	0.0403468	0.0139293
scaffold483	1040001	1050000	0.000191556	0.000580501	3.03045	0.0421315	0.00789064
scaffold483	1050001	1060000	0.000204889	0.000595951	2.90865	0.0466531	0.017695
scaffold483	1060001	1070000	0.000308889	0.00063945	2.07016	0.0385236	0.00428051
scaffold487	470001	480000	0.000551556	0.000974255	1.76638	0.035407	0.0162604
scaffold487	480001	490000	0.000482222	0.000935256	1.93947	0.0312692	0.0152658
scaffold487	500001	510000	0.000344891	0.000713294	2.06817	0.0426478	0.0266297
scaffold49	770001	780000	4.35559e-05	0.000527357	12.1076	0.0709525	0.0270749
scaffold5	790001	800000	0.000218222	0.000413542	1.89505	0.0655488	0.0181598
scaffold519	930001	940000	8.9334e-05	0.000207889	2.3271	0.0381405	0.0377469
scaffold519	1050001	1060000	5.68889e-05	0.000201593	3.54363	0.0381196	0.032354
scaffold519	1070001	1080000	3.86667e-05	0.000128206	3.31567	0.044162	0.0319445
scaffold519	1180001	1190000	0.000142668	0.000259063	1.81585	0.0331192	0.0149235
scaffold519	1190001	1200000	0.00016089	0.000278486	1.73091	0.0391707	0.0187791
scaffold522	1080001	1090000	0.000110223	0.000254306	2.3072	0.0494346	0.0387894
scaffold522	1100001	1110000	8.71111e-05	0.00028182	3.23518	0.0324424	0.0164616
scaffold523	450001	460000	0.000268444	0.000777634	2.89682	0.0342303	0.0134177
scaffold523	460001	470000	0.000188	0.000793523	4.22087	0.0383108	0.0165148
scaffold523	490001	500000	0.000276447	0.000526231	1.90355	0.0424573	0.0202298
scaffold5287	10001	20000	8e-06	1.38095e-05	1.72619	0.0428882	0.0180184
scaffold529	170001	180000	0.000132	0.000239855	1.81708	0.0995131	0.0398815
scaffold529	180001	190000	0.000107111	0.000281759	2.63053	0.0639295	0.0241731
scaffold529	190001	200000	8.17778e-05	0.000339013	4.14554	0.0398479	0.0150413
scaffold529	200001	210000	7.28894e-05	0.000371874	5.10189	0.0610749	0.025584
scaffold529	210001	220000	5.82227e-05	0.000365311	6.27437	0.0636371	0.0284415
scaffold531	170001	180000	2.71111e-05	0.00029368	10.8325	0.0899281	0.063596
scaffold531	180001	190000	1.6e-05	0.000366185	22.8866	0.0742422	0.0335846
scaffold531	190001	200000	2.31111e-05	0.000377986	16.3552	0.0770535	0.0190686
scaffold531	200001	210000	1.91111e-05	0.000358191	18.7426	0.0568823	0.0202941
scaffold531	240001	250000	0.000150667	0.000272607	1.80933	0.0390529	0.00620925
scaffold531	290001	300000	0.000264889	0.000476816	1.80006	0.0775038	0.0722355
scaffold531	300001	310000	0.000293778	0.000554439	1.88727	0.132509	0.0694942
scaffold531	330001	340000	0.000200003	0.000395422	1.97708	0.0499161	0.0234396
scaffold531	360001	370000	0.000120891	0.000280167	2.31752	0.105296	0.022671
scaffold531	380001	390000	0.00010089	0.000350809	3.47714	0.0727756	0.0481996
scaffold531	390001	400000	0.000108001	0.000338325	3.13261	0.0557007	0.0213614
scaffold531	400001	410000	0.000179556	0.000385467	2.14678	0.0734376	0.0426295
scaffold545	930001	940000	0.000585342	0.00113624	1.94116	0.0391996	0.013377
scaffold551	1050001	1060000	2.8e-05	5.508e-05	1.96714	0.0792472	0.0231946
scaffold552	310001	320000	0.000733783	0.00173329	2.36213	0.037007	0.0180376
scaffold559	550001	560000	0.000342674	0.000618898	1.80608	0.0366698	0.0238735
scaffold561	750001	760000	0.000174667	0.00030542	1.74858	0.0423084	0.0225349
scaffold564	900001	910000	0.000124	0.000213924	1.72519	0.0540389	0.0474815
scaffold566	140001	150000	0.000652899	0.00116832	1.78943	0.0463067	0.0159526
scaffold57	720001	730000	0.000584453	0.00108036	1.8485	0.0477686	0.0348849
scaffold57	1250001	1260000	0.00116981	0.0020249	1.73096	0.0316684	0.0194157
scaffold57	2220001	2230000	0.00035645	0.00126274	3.54254	0.0430978	0.0146282
scaffold571	700001	710000	0.000193333	0.000353179	1.82679	0.0322146	0.0294555
scaffold572	350001	360000	0.000570227	0.00107401	1.88348	0.0394289	0.0220046
scaffold572	360001	370000	0.000403559	0.00107187	2.65604	0.0475009	0.0203241
scaffold577	380001	390000	0.000754684	0.00133768	1.7725	0.0442707	0.0208254
scaffold577	390001	400000	0.000845346	0.0015273	1.80672	0.0478854	0.0162515
scaffold577	1320001	1330000	0.000321778	0.000995934	3.0951	0.0397613	0.0234704
scaffold583	1430001	1440000	0.000572898	0.00122512	2.13846	0.0363187	0.00767824
scaffold583	1440001	1450000	0.000608454	0.00128862	2.11786	0.0415374	0.00878634
scaffold584	480001	490000	0.000305336	0.000621767	2.03634	0.0402972	0.0283658
scaffold592	300001	310000	0.000631556	0.00108738	1.72175	0.0411509	0.016278
scaffold594	30001	40000	0.000980911	0.00193767	1.97538	0.0427755	0.022153
scaffold595	20001	30000	0.000155556	0.000287682	1.84938	0.0474112	0.0125806
scaffold595	1400001	1410000	0.000400898	0.000749049	1.86843	0.0454888	0.0218665
scaffold595	1420001	1430000	0.000583111	0.00108188	1.85536	0.0708931	0.0137945
scaffold598	10001	20000	6.35556e-05	0.000227685	3.58245	0.0485132	0.0187831
scaffold598	40001	50000	3.33333e-05	0.000187311	5.61934	0.0364782	0.00161887
scaffold598	120001	130000	0.000106667	0.000214461	2.01057	0.0347885	0.00693166
scaffold598	130001	140000	8.13339e-05	0.000191282	2.35181	0.0325645	0.00611655
scaffold6	170001	180000	0.000730222	0.00145853	1.99738	0.0434464	0.0114147
scaffold6	180001	190000	0.000977341	0.00173995	1.78029	0.0544395	0.0313302
scaffold60	820001	830000	0.00106227	0.00209529	1.97246	0.03963	0.0166015
scaffold606	350001	360000	0.000429346	0.00120111	2.79753	0.0325419	0.0144068
scaffold609	10001	20000	0.000627125	0.00133187	2.12377	0.0499519	0.0258023
scaffold615	600001	610000	0.000204	0.000802254	3.93262	0.0570974	0.0314722
scaffold615	660001	670000	0.000430232	0.000851342	1.9788	0.0370146	0.0164625
scaffold615	670001	680000	0.000403571	0.000815629	2.02103	0.0332027	0.00976836
scaffold615	690001	700000	0.000408009	0.000840553	2.06013	0.0418	0.0235851
scaffold615	700001	710000	0.00043201	0.000854254	1.97739	0.0443619	0.0313048
scaffold615	710001	720000	0.000439121	0.000929867	2.11756	0.0680791	0.0321585
scaffold615	800001	810000	0.000196444	0.000350166	1.78252	0.0526414	0.0284735
scaffold615	820001	830000	0.000264	0.000491966	1.86351	0.0549013	0.0168271
scaffold615	850001	860000	0.000284893	0.000505462	1.77422	0.0866895	0.0640956
scaffold615	870001	880000	0.000237339	0.000583455	2.45832	0.0620256	0.0139229
scaffold616	20001	30000	0.000700931	0.001612	2.2998	0.0431682	0.0177284
scaffold616	30001	40000	0.000820945	0.00155603	1.89541	0.0333377	0.0199104
scaffold62	810001	820000	0.000160889	0.00140757	8.7487	0.0321663	0.00816932
scaffold62	820001	830000	0.000398679	0.00139153	3.49035	0.040434	0.0184344
scaffold620	360001	370000	0.000145333	0.00041863	2.88049	0.0440894	0.0142456
scaffold620	370001	380000	0.000102222	0.000418206	4.09115	0.0340266	0.00909094
scaffold620	380001	390000	0.000118668	0.00038699	3.26112	0.0390397	0.010246
scaffold620	390001	400000	0.000113779	0.00039969	3.51286	0.0465023	0.00776258
scaffold620	400001	410000	0.000137779	0.000478212	3.47086	0.0394972	0.0185886
scaffold620	410001	420000	0.000134668	0.000445776	3.31019	0.0444136	0.0194693
scaffold620	420001	430000	0.000134668	0.000360852	2.67957	0.0427935	0.00847652
scaffold620	430001	440000	0.000124444	0.000344821	2.77089	0.0490332	0.0156186
scaffold620	540001	550000	0.000119112	0.000305298	2.56312	0.0344129	0.00255658
scaffold620	550001	560000	0.000115111	0.000375404	3.26123	0.0508043	0.0101341
scaffold620	590001	600000	0.000315113	0.000587363	1.86398	0.0333497	0.0124655
scaffold624	910001	920000	0.00058224	0.00116113	1.99425	0.0320454	0.0198649
scaffold63	710001	720000	0.00101205	0.00211763	2.09242	0.0464007	0.0275349
scaffold631	630001	640000	0.000143556	0.000248954	1.73419	0.0490782	0.0183894
scaffold631	670001	680000	0.000138667	0.00023657	1.70603	0.047718	0.00869818
scaffold631	690001	700000	0.000114668	0.000209266	1.82497	0.0529288	0.019527
scaffold631	710001	720000	4.75559e-05	0.000103282	2.1718	0.0609574	0.0136395
scaffold631	720001	730000	7.95562e-05	0.000159687	2.00722	0.0799598	0.0164943
scaffold631	820001	830000	9.77785e-05	0.000171702	1.75603	0.0573527	0.018433
scaffold632	620001	630000	0.000922688	0.00170916	1.85237	0.0337991	0.0210598
scaffold639	2080001	2090000	9.33333e-06	0.000154183	16.5196	0.0388737	0.0322792
scaffold6415	1	10000	4e-06	1.46561e-05	3.66402	0.0505733	0.0445167
scaffold6415	10001	20000	4e-06	1.06878e-05	2.67195	0.0706467	0.0383114
scaffold650	270001	280000	0.000128	0.000332708	2.59928	0.0374712	-0.00469165
scaffold650	290001	300000	0.000126668	0.000309537	2.44369	0.0410532	0.00703332
scaffold650	330001	340000	0.000107557	0.000216459	2.0125	0.0419461	0.00101329
scaffold650	340001	350000	0.000112445	0.00021651	1.92547	0.0331843	0.0116931
scaffold650	740001	750000	0.000486674	0.00086184	1.77088	0.0347411	0.0192777
scaffold653	930001	940000	0.000731155	0.00125887	1.72176	0.0818492	0.0441138
scaffold653	940001	950000	0.000748484	0.00151542	2.02465	0.0394856	0.0134104
scaffold660	830001	840000	0.000293336	0.000779883	2.65867	0.102483	0.0541528
scaffold667	210001	220000	0.000115556	0.00039183	3.39082	0.0365877	0.0090615
scaffold667	370001	380000	0.000212002	0.000479767	2.26303	0.0390715	0.0166773
scaffold667	390001	400000	0.000216444	0.000398676	1.84194	0.0457772	0.0201658
scaffold669	540001	550000	0.00082313	0.00170392	2.07005	0.0441434	0.0220646
scaffold669	1480001	1490000	0.00086802	0.00178545	2.05692	0.0444593	0.0302543
scaffold67	790001	800000	0.000704	0.00150717	2.14087	0.0331372	0.0117096
scaffold67	800001	810000	0.000746667	0.00169485	2.26989	0.0394078	0.0132385
scaffold671	780001	790000	0.000226227	0.000686635	3.03516	0.0361666	0.0174341
scaffold676	10001	20000	0.000112889	0.000244774	2.16827	0.0467606	0.000167501
scaffold676	50001	60000	8.88889e-05	0.000219167	2.46563	0.0495902	0.0138579
scaffold676	80001	90000	4.8e-05	0.000162757	3.39077	0.0424658	0.00854136
scaffold676	90001	100000	4e-05	0.000153654	3.84135	0.048905	0.0189842
scaffold676	1110001	1120000	0.000438677	0.000886641	2.02117	0.0357801	0.025046
scaffold686	160001	170000	0.000568903	0.00142311	2.5015	0.0644139	0.0206874
scaffold686	170001	180000	0.000452892	0.00130399	2.87925	0.0484151	0.0125259
scaffold686	230001	240000	0.000371558	0.000848636	2.28399	0.0374797	0.0120413
scaffold70	1110001	1120000	0.000262674	0.000446116	1.69836	0.0695646	0.0542379
scaffold70	1140001	1150000	0.000504458	0.000874385	1.73332	0.0681332	0.044074
scaffold71	880001	890000	0.00049067	0.00139193	2.83679	0.0343086	0.00987495
scaffold71	1260001	1270000	0.000489344	0.00123253	2.51874	0.0334148	0.0164703
scaffold710	40001	50000	0.00105159	0.00191023	1.81652	0.0451908	0.0241984
scaffold713	770001	780000	0.000194222	0.000396697	2.04249	0.0549959	0.0335269
scaffold713	780001	790000	0.0002	0.000416857	2.08428	0.0399056	0.0136051
scaffold713	790001	800000	0.000181335	0.000420775	2.32043	0.0979441	0.05832
scaffold713	800001	810000	0.000220446	0.000495068	2.24576	0.052286	0.0412057
scaffold713	910001	920000	0.00018	0.00031812	1.76733	0.0352942	0.0310729
scaffold718	50001	60000	0.0012449	0.00340977	2.73899	0.0420547	0.0162255
scaffold729	1020001	1030000	0.000556004	0.00117755	2.11788	0.0328488	0.0134351
scaffold730	900001	910000	0.000738689	0.00149793	2.02782	0.0321161	0.0120588
scaffold731	170001	180000	7.02228e-05	0.00027758	3.95285	0.0822238	0.0373471
scaffold731	180001	190000	6.22227e-05	0.000249853	4.01546	0.0412648	0.00463966
scaffold731	190001	200000	2.71113e-05	0.000175034	6.45613	0.0630934	0.029664
scaffold731	200001	210000	1.51112e-05	0.00017604	11.6496	0.0472272	0.0177872
scaffold731	230001	240000	4e-06	0.000209691	52.4228	0.0456331	0.000734059
scaffold731	240001	250000	8e-06	0.000208156	26.0195	0.0815672	0.0253642
scaffold731	250001	260000	1.6e-05	0.000217047	13.5654	0.0503305	0.0113333
scaffold731	270001	280000	1.2e-05	0.000252022	21.0018	0.0703773	0.0165858
scaffold731	330001	340000	7.42228e-05	0.000272981	3.67786	0.0401091	0.0183235
scaffold731	390001	400000	4.22222e-05	0.000199315	4.72062	0.0564352	0.0368998
scaffold731	490001	500000	0.000151556	0.00028346	1.87033	0.0346095	0.00846514
scaffold731	500001	510000	0.000141778	0.000337062	2.37739	0.0340158	0.0146264
scaffold737	1280001	1290000	1.82222e-05	0.000126987	6.96881	0.0474774	0.0136525
scaffold737	1360001	1370000	7.77778e-05	0.000186251	2.39466	0.0426291	0.0160004
scaffold74	1880001	1890000	0.000274667	0.000553168	2.01396	0.041932	0.0210419
scaffold74	1890001	1900000	0.000237778	0.000513441	2.15933	0.0539768	0.0119735
scaffold742	300001	310000	5.95556e-05	0.000129739	2.17845	0.0775232	0.0511805
scaffold742	330001	340000	7.73333e-05	0.000153549	1.98555	0.0453877	0.0209131
scaffold742	370001	380000	9.33333e-05	0.000160957	1.72454	0.0400043	0.0292764
scaffold742	380001	390000	6.71116e-05	0.000181488	2.70427	0.0452842	0.00636579
scaffold742	390001	400000	7.42228e-05	0.000246573	3.32207	0.0478447	0.0372848
scaffold742	400001	410000	6.62227e-05	0.000265041	4.00227	0.043282	0.0303178
scaffold748	840001	850000	0.000457339	0.00105349	2.30352	0.0398107	0.0280934
scaffold748	850001	860000	0.000370227	0.000937605	2.53251	0.0329616	0.0132076
scaffold751	200001	210000	9.86667e-05	0.000302191	3.06275	0.105064	0.111617
scaffold751	210001	220000	9.86667e-05	0.000342675	3.47306	0.0510007	0.0467694
scaffold751	220001	230000	9.86667e-05	0.00036802	3.72993	0.0377158	0.0358452
scaffold751	310001	320000	0.000121778	0.000290871	2.38853	0.0392257	0.0373151
scaffold751	770001	780000	8.08889e-05	0.000155297	1.91988	0.0745146	0.0310285
scaffold751	830001	840000	0.000114668	0.000225408	1.96574	0.0814666	0.0667759
scaffold751	850001	860000	3.82225e-05	0.00019657	5.14278	0.0549808	0.0457598
scaffold751	870001	880000	1.64444e-05	0.000117834	7.1656	0.0422839	0.0198129
scaffold751	880001	890000	1.64444e-05	8.01596e-05	4.87458	0.0670068	0.0536233
scaffold757	390001	400000	0.000706261	0.0012778	1.80925	0.0330845	0.0116698
scaffold7577	1	10000	1.2e-05	4.7672e-05	3.97267	0.0517819	0.0475484
scaffold76	60001	70000	0.00105826	0.00198348	1.87428	0.0372996	0.01879
scaffold767	920001	930000	0.000467559	0.000823131	1.76049	0.0573996	0.0344224
scaffold767	940001	950000	0.000169333	0.000841606	4.97012	0.103371	0.047503
scaffold767	1030001	1040000	0.000236446	0.000516781	2.18562	0.0469089	0.0349496
scaffold770	30001	40000	0.000141335	0.000776541	5.49433	0.0579893	0.0210877
scaffold770	40001	50000	0.00023467	0.000870669	3.71018	0.0723765	0.0243517
scaffold770	50001	60000	0.000250222	0.000931486	3.72264	0.0854335	0.0331429
scaffold770	60001	70000	0.000244889	0.000831105	3.3938	0.0993531	0.0448162
scaffold770	70001	80000	0.000239556	0.000699187	2.91868	0.130889	0.0912796
scaffold770	80001	90000	0.000251556	0.000587959	2.33729	0.115493	0.0724227
scaffold770	90001	100000	0.000187114	0.00063929	3.41658	0.0990377	0.0639943
scaffold770	100001	110000	0.000368894	0.000875097	2.37222	0.109969	0.0485478
scaffold771	360001	370000	0.000266669	0.000566798	2.12547	0.0459114	0.0183712
scaffold771	370001	380000	0.000242667	0.000526848	2.17107	0.0345423	0.0166107
scaffold7712	1	10000	3.11113e-06	1.9418e-05	6.24146	0.0571141	0.0497594
scaffold786	180001	190000	0.000583573	0.00103893	1.78029	0.0380734	0.011461
scaffold792	860001	870000	0.000136447	0.000287411	2.10639	0.0506572	0.0289831
scaffold796	150001	160000	0.00043467	0.00103785	2.38767	0.0454276	0.00732718
scaffold796	160001	170000	0.000411111	0.00107652	2.61856	0.0755104	0.0102174
scaffold796	600001	610000	0.000438667	0.000963471	2.19636	0.032308	0.011078
scaffold8	2730001	2740000	0.000368892	0.000867216	2.35087	0.0540246	0.0338836
scaffold805	1550001	1560000	0.000605792	0.00143877	2.37502	0.031482	0.0130564
scaffold807	410001	420000	0.000910699	0.00186598	2.04895	0.0497869	0.038666
scaffold807	420001	430000	0.00105158	0.00211961	2.01564	0.0405155	0.0237187
scaffold807	430001	440000	0.00130226	0.00237175	1.82126	0.0383117	0.0160107
scaffold809	420001	430000	0.000481781	0.00126659	2.62897	0.045895	0.0314769
scaffold812	1060001	1070000	8e-06	1.62434e-05	2.03042	0.078539	0.0352232
scaffold826	1650001	1660000	3.86667e-05	0.000152275	3.93814	0.0499073	0.0368665
scaffold827	400001	410000	0.000505333	0.00118976	2.35441	0.0356088	0.00517161
scaffold842	940001	950000	0.000486226	0.00100554	2.06805	0.0347479	0.00368479
scaffold842	950001	960000	0.000575115	0.00116174	2.02001	0.05299	0.0342814
scaffold845	310001	320000	0.000110668	0.000828907	7.49003	0.0342913	0.0230097
scaffold857	140001	150000	0.000149334	0.000316702	2.12076	0.0420721	0.00886485
scaffold857	150001	160000	0.000156447	0.000332895	2.12785	0.0556475	0.0205569
scaffold857	170001	180000	0.000181335	0.000377501	2.08179	0.0992839	0.0314954
scaffold857	310001	320000	0.000214668	0.000379082	1.7659	0.0515414	0.0201613
scaffold857	470001	480000	0.000111556	0.00020419	1.83038	0.072524	0.0169386
scaffold857	480001	490000	0.000134667	0.000229799	1.70642	0.0619469	0.0236582
scaffold87	1530001	1540000	0.000686677	0.00129426	1.88482	0.0477362	0.010261
scaffold870	660001	670000	0.000393336	0.000756965	1.92447	0.0348323	0.00831114
scaffold872	460001	470000	0.000817802	0.00213262	2.60775	0.0319568	0.0169377
scaffold893	620001	630000	0.00024578	0.000980848	3.99076	0.0383034	0.0218262
scaffold90	1230001	1240000	0.00088402	0.00163597	1.8506	0.032312	0.0306126
scaffold90	1240001	1250000	0.000864908	0.00166657	1.92688	0.0335218	0.0318544
scaffold90	1250001	1260000	0.000699127	0.00142599	2.03967	0.0391983	0.0352951
scaffold912	1260001	1270000	0.000356455	0.000958411	2.68873	0.0395458	0.0147172
scaffold912	1270001	1280000	0.000377339	0.000807395	2.13971	0.0360265	0.012488
scaffold917	710001	720000	0.000883562	0.00169212	1.91511	0.0334046	0.019202
scaffold923	520001	530000	0.00044667	0.0012368	2.76893	0.0711767	0.0512484
scaffold923	530001	540000	0.00041467	0.00130532	3.14785	0.0368956	0.0143178
scaffold923	550001	560000	3.73333e-05	0.00117891	31.578	0.0329998	0.0160512
scaffold923	560001	570000	5.24444e-05	0.00111541	21.2684	0.045204	0.0184249
scaffold923	570001	580000	4.84444e-05	0.000986675	20.3672	0.0434846	0.0192826
scaffold926	130001	140000	0.000125333	0.000244459	1.95048	0.0668146	0.0404918
scaffold926	370001	380000	0.000152894	0.000310882	2.03332	0.0860536	0.0416541
scaffold926	380001	390000	0.00018045	0.00030866	1.7105	0.0419682	0.00728578
scaffold928	30001	40000	1.11111e-05	6.09527e-05	5.48575	0.122747	0.0709789
scaffold928	120001	130000	3.73333e-05	0.00018757	5.0242	0.0458886	0.0160949
scaffold928	180001	190000	1.2e-05	0.000186038	15.5032	0.0640462	0.0292983
scaffold928	220001	230000	1.2e-05	0.000146566	12.2138	0.0349825	0.0171206
scaffold928	230001	240000	1.2e-05	0.000143179	11.9316	0.0407441	0.0114151
scaffold928	250001	260000	1.86667e-05	0.000145296	7.7837	0.0435653	0.0271741
scaffold928	260001	270000	1.77778e-05	0.00013302	7.48237	0.0332639	0.0085637
scaffold928	300001	310000	2.84444e-05	0.00024451	8.59607	0.0321754	0.01469
scaffold928	320001	330000	1.06667e-05	0.000183023	17.1584	0.0615127	0.0170723
scaffold928	370001	380000	4.08889e-05	0.000149261	3.6504	0.0759603	0.0352696
scaffold928	410001	420000	6.48889e-05	0.000206465	3.18182	0.0339416	0.00172276
scaffold928	540001	550000	2.93333e-05	8.4764e-05	2.88969	0.0570938	0.0166294
scaffold928	560001	570000	2.66667e-05	0.000109316	4.09934	0.0396076	0.0208095
scaffold928	580001	590000	1.2e-05	0.000216205	18.0171	0.0325926	-0.0024889
scaffold928	640001	650000	9.33333e-06	0.00010868	11.6443	0.0338105	0.00282728
scaffold928	660001	670000	1.33333e-05	8.97896e-05	6.73424	0.0391759	0.0149512
scaffold932	140001	150000	0.000257778	0.000484495	1.8795	0.0818249	0.0196904
scaffold937	320001	330000	0.000584012	0.00100124	1.71442	0.0316983	0.00405072
scaffold937	520001	530000	0.000351566	0.000823106	2.34126	0.0430638	0.02412
scaffold94	1790001	1800000	0.000930236	0.00159359	1.7131	0.0328129	0.0169834
scaffold940	600001	610000	0.000518234	0.00112024	2.16165	0.0874507	0.0548631
scaffold940	610001	620000	0.000451566	0.00125646	2.78245	0.0432216	0.00922833
scaffold941	730001	740000	0.000517333	0.0010097	1.95174	0.035425	0.0182826
scaffold9643	1	10000	4e-06	7.77778e-06	1.94444	0.043826	0.0176464
scaffold966	640001	650000	0.000392898	0.000922305	2.34744	0.0693807	0.0394825
scaffold966	690001	700000	0.000856915	0.00153041	1.78595	0.0702996	0.0474664
scaffold983	550001	560000	0.000948968	0.0018412	1.94021	0.0356622	0.0193468
scaffold984	130001	140000	0.00063068	0.00110969	1.75951	0.038256	0.0092596
scaffold984	140001	150000	0.000590235	0.00108672	1.84116	0.0602744	0.0306114
scaffold984	390001	400000	0.000150667	0.000285082	1.89213	0.0347233	0.0142223
scaffold992	620001	630000	0.000120891	0.000316313	2.61651	0.040058	0.0353244
scaffold994	470001	480000	0.000544444	0.00118971	2.18518	0.0434353	0.00665774
scaffold994	480001	490000	0.000467111	0.00119685	2.56224	0.0362422	0.0158481
scaffold994	490001	500000	0.000488444	0.000996951	2.04108	0.0620321	0.0279625

## Sheet: Table S8
Table S8 Genes with reindeer-specific animo acid substitutions.
Gene ID	Relative position	Conserved site	Amino acid (AA) substitutions
reindeer20842	427	A	T
reindeer05762	3857	R	K
reindeer09022	216	G	D
reindeer00786	68	T	A
reindeer15157	139	V	A
reindeer20189	143	N	H
reindeer20189	147	I	L
reindeer20189	183	K	R
reindeer20189	187	A	S
reindeer15981	261	F	Y
reindeer13449	520	D	A
reindeer14443	178	E	G
reindeer16736	482	V	I
reindeer20372	609	V	A
reindeer19686	153	S	D
reindeer19686	197	Y	F
reindeer19267	1462	K	R
reindeer17503	873	S	N
reindeer14987	494	R	H
reindeer09129	278	S	T
reindeer02126	169	T	I
reindeer02126	632	C	R
reindeer09389	700	D	N
reindeer18971	42	V	A
reindeer20271	26	L	F
reindeer20271	97	R	H
reindeer17561	24	V	M
reindeer17561	83	D	G
reindeer17561	106	E	K
reindeer17561	171	K	T
reindeer17561	218	G	S
reindeer17561	346	R	Q
reindeer17561	437	A	V
reindeer17561	462	R	Q
reindeer17561	527	E	V
reindeer01237	335	P	A
reindeer01237	420	L	P
reindeer01237	432	Y	H
reindeer00800	267	P	L
reindeer00800	280	E	K
reindeer00800	320	T	A
reindeer16840	415	I	V
reindeer03752	349	K	R
reindeer04559	2643	K	R
reindeer04559	2735	L	F
reindeer04559	2747	L	I
reindeer12908	1332	N	D
reindeer12908	1373	K	R
reindeer07643	300	R	Q
reindeer06871	438	F	L
reindeer18304	68	D	N
reindeer18304	106	F	Y
reindeer18304	169	K	R
reindeer18304	261	K	Q
reindeer18304	419	L	V
reindeer18304	420	D	E
reindeer18304	515	A	T
reindeer18304	538	Y	H
reindeer18304	541	Y	F
reindeer18304	746	Q	L
reindeer18304	760	N	T
reindeer18304	771	S	T
reindeer08719	223	P	T
reindeer08719	224	P	L
reindeer08719	235	R	C
reindeer18608	62	V	L
reindeer10498	121	V	A
reindeer09051	293	A	T
reindeer11765	18	I	T
reindeer11765	66	D	G
reindeer11765	113	N	T
reindeer01461	251	G	S
reindeer01461	621	T	M
reindeer07008	640	I	V
reindeer07224	267	E	G
reindeer19146	207	N	S
reindeer19146	388	Q	V
reindeer19146	580	I	V
reindeer19146	602	S	C
reindeer19146	648	M	L
reindeer19146	699	G	P
reindeer19146	747	L	M
reindeer19146	835	S	T
reindeer05450	1140	T	A
reindeer19010	113	Q	E
reindeer19010	274	H	Y
reindeer19010	369	V	I
reindeer05692	731	G	R
reindeer14698	172	A	S
reindeer04665	128	R	W
reindeer21249	246	I	V
reindeer14310	735	S	N
reindeer18243	311	Y	C
reindeer06851	95	S	A
reindeer15358	1236	K	R
reindeer15358	1717	F	L
reindeer13999	3520	N	S
reindeer00499	1159	L	I
reindeer00499	1165	L	V
reindeer01385	404	I	V
reindeer01385	421	R	S
reindeer01385	460	G	D
reindeer01385	463	R	C
reindeer01385	495	D	E
reindeer01385	580	K	I
reindeer01385	582	T	P
reindeer01385	643	Q	P
reindeer01385	661	I	L
reindeer01385	679	Q	R
reindeer01385	693	R	S
reindeer00024	1280	N	S
reindeer02748	892	D	V
reindeer12166	475	I	V
reindeer13274	130	M	I
reindeer13624	259	S	F
reindeer13624	953	M	I
reindeer08752	93	P	S
reindeer08752	106	Y	F
reindeer08752	122	I	L
reindeer08752	166	R	K
reindeer16704	117	N	H
reindeer16704	133	V	I
reindeer16704	154	C	S
reindeer16704	166	A	I
reindeer16704	168	K	H
reindeer16704	236	I	L
reindeer16704	239	L	C
reindeer16704	314	T	N
reindeer16704	329	S	T
reindeer16704	1173	H	Q
reindeer16704	1206	N	S
reindeer16704	1221	G	P
reindeer16704	1224	G	N
reindeer16704	1352	S	C
reindeer16704	1396	L	V
reindeer16704	1412	I	T
reindeer16704	1430	C	R
reindeer16704	1434	I	T
reindeer20086	897	I	V
reindeer20361	755	F	L
reindeer00232	68	N	S
reindeer02357	74	F	L
reindeer02357	84	I	S
reindeer02357	95	R	G
reindeer03555	128	L	Q
reindeer16342	18	Q	H
reindeer16449	194	S	T
reindeer16443	384	I	V
reindeer01880	521	R	G
reindeer00008	151	M	V
reindeer06352	1013	Y	F
reindeer10300	234	T	A
reindeer03451	821	Y	I
reindeer03451	964	T	S
reindeer13317	1025	A	T
reindeer12835	268	E	G
reindeer15264	183	L	M
reindeer15264	276	K	R
reindeer15264	373	T	N
reindeer15264	387	L	V
reindeer15264	392	N	S
reindeer15264	435	S	G
reindeer15264	447	I	V
reindeer15264	462	T	N
reindeer15264	463	M	V
reindeer15264	508	I	V
reindeer15264	539	A	P
reindeer14027	575	S	A
reindeer07090	575	S	T
reindeer06660	414	S	A
reindeer03131	163	H	P
reindeer13060	99	M	I
reindeer00115	178	A	V
reindeer01634	397	S	N
reindeer17758	573	N	S
reindeer12403	427	A	T
reindeer19932	2277	V	L
reindeer04580	340	S	T
reindeer17946	1493	F	I
reindeer04705	93	A	T
reindeer11484	1956	V	I
reindeer20275	602	S	R
reindeer11082	546	L	I
reindeer20745	174	T	S
reindeer21395	101	D	H
reindeer12135	175	K	R
reindeer08095	321	R	K
reindeer08095	397	I	V
reindeer08095	406	M	L
reindeer20374	954	S	R
reindeer05513	75	A	T
reindeer12836	403	F	L
reindeer00884	359	S	E
reindeer00884	434	A	V
reindeer08256	343	V	M
reindeer12960	428	M	L
reindeer05683	360	Q	H
reindeer10507	606	I	V
reindeer05847	315	I	S
reindeer05848	480	I	V
reindeer05848	565	D	G
reindeer08658	806	V	L
reindeer20195	111	I	V
reindeer14625	232	V	A
reindeer14625	233	V	M
reindeer14534	243	L	V
reindeer14534	269	A	S
reindeer00897	391	S	N
reindeer11023	15	R	C
reindeer11023	22	R	H
reindeer08564	864	K	R
reindeer08579	620	H	N
reindeer17155	320	N	S
reindeer18619	425	N	S
reindeer17246	383	V	I
reindeer03931	672	R	Q
reindeer20431	639	N	H
reindeer20431	700	L	W
reindeer09656	5767	V	L
reindeer08553	553	D	G
reindeer19966	26	M	V
reindeer18256	1188	V	M
reindeer09211	660	E	D
reindeer19048	469	N	S
reindeer04164	360	I	V
reindeer03715	1286	N	T
reindeer09473	552	S	G
reindeer18582	69	Q	K
reindeer18582	155	A	S
reindeer18582	189	A	S
reindeer18582	319	M	L
reindeer18582	641	L	R
reindeer18582	801	S	A
reindeer18582	802	R	K
reindeer18582	900	M	S
reindeer18582	919	A	S
reindeer18582	926	A	G
reindeer03932	335	G	L
reindeer14867	423	D	G
reindeer17953	293	L	S
reindeer20042	985	K	R
reindeer20042	1022	H	R
reindeer04758	566	D	Y
reindeer06706	454	K	R
reindeer10885	279	E	D
reindeer08547	106	R	K
reindeer08547	149	F	D
reindeer08547	152	T	V
reindeer08547	175	G	S
reindeer15975	354	E	Q
reindeer18288	245	A	T
reindeer18288	292	R	H
reindeer18288	612	E	Q
reindeer12264	812	V	I
reindeer14464	126	A	S
reindeer14464	147	V	F
reindeer14464	182	I	V
reindeer14464	239	P	H
reindeer14464	304	P	A
reindeer14464	327	K	R
reindeer14464	333	K	T
reindeer14464	360	S	T
reindeer14464	413	I	M
reindeer14464	515	T	S
reindeer14464	610	L	W
reindeer14464	663	L	I
reindeer14464	712	T	I
reindeer14464	733	I	V
reindeer14464	901	K	R
reindeer07630	186	N	D
reindeer00077	88	R	K
reindeer00077	627	V	I
reindeer18406	719	H	Q
reindeer03411	213	G	A
reindeer08002	658	K	R
reindeer09653	1178	H	Y
reindeer10931	351	T	A
reindeer10931	371	N	D
reindeer10931	713	N	S
reindeer13783	313	F	S
reindeer03456	179	H	S
reindeer06899	440	Y	C
reindeer16717	101	V	I
reindeer15932	305	K	R
reindeer18082	163	T	A
reindeer17006	979	Q	P
reindeer01716	1056	T	A
reindeer19569	2168	Y	C
reindeer04125	25	A	V
reindeer04125	124	E	K
reindeer04125	140	K	R
reindeer04125	159	D	G
reindeer04125	245	S	L
reindeer01627	846	Q	P
reindeer08164	226	R	G
reindeer11061	385	G	A
reindeer10271	868	D	G
reindeer10271	880	Y	H
reindeer00676	478	V	M
reindeer00724	583	V	I
reindeer00724	2209	R	S
reindeer00724	5402	V	I
reindeer07404	410	A	S
reindeer20435	312	Q	K
reindeer02756	520	Y	H
reindeer02756	572	A	S
reindeer18895	162	I	T
reindeer19061	268	S	G
reindeer19061	279	D	H
reindeer19061	281	R	Q
reindeer19061	401	E	K
reindeer19061	405	F	L
reindeer19061	554	G	R
reindeer19061	555	R	G
reindeer19061	621	A	T
reindeer19061	827	L	F
reindeer19061	854	H	Y
reindeer19061	877	K	R
reindeer08232	141	P	A
reindeer08232	161	E	G
reindeer08232	223	C	G
reindeer08232	226	V	G
reindeer06244	192	V	M
reindeer06244	194	V	L
reindeer06244	214	V	I
reindeer06244	257	R	C
reindeer06244	295	D	N
reindeer02892	179	S	C
reindeer02892	287	F	Y
reindeer08408	954	K	R
reindeer08412	422	V	I
reindeer01575	786	E	A
reindeer14071	917	S	A
reindeer14071	929	K	R
reindeer01687	348	N	S
reindeer01687	547	V	M
reindeer17863	341	L	P
reindeer01261	647	F	L
reindeer01261	683	V	M
reindeer01261	726	G	W
reindeer01261	731	R	H
reindeer10145	544	H	D
reindeer10145	695	Y	H
reindeer10145	875	S	T
reindeer10145	929	G	S
reindeer10145	989	A	V
reindeer10145	1018	S	G
reindeer10145	1037	A	G
reindeer01589	287	V	A
reindeer01589	455	F	L
reindeer09079	153	L	S
reindeer09079	337	I	V
reindeer09079	425	D	E
reindeer09079	505	V	I
reindeer09079	540	V	I
reindeer05098	69	N	S
reindeer05098	76	V	A
reindeer05098	107	D	E
reindeer05098	219	V	I
reindeer02248	80	I	V
reindeer00223	328	D	E
reindeer13389	234	T	Q
reindeer13389	259	F	L
reindeer13389	309	V	I
reindeer13389	326	V	I
reindeer05289	725	V	I
reindeer03694	377	K	T
reindeer11949	271	T	M
reindeer05472	1443	A	S
reindeer08307	353	N	S
reindeer14832	146	R	H
reindeer14832	155	R	Q
reindeer21336	749	M	T
reindeer07674	226	P	A
reindeer17109	718	K	N
reindeer04213	444	Q	R
reindeer21227	364	A	V
reindeer15449	961	N	S
reindeer02367	744	N	D
reindeer02367	879	V	L
reindeer20856	1245	V	M
reindeer08076	757	R	Q
reindeer01393	736	I	T
reindeer20977	331	L	F
reindeer20977	364	I	V
reindeer15277	71	T	S
reindeer18419	1311	S	N
reindeer14301	1224	K	R
reindeer01447	1614	R	H
reindeer04892	1247	N	S
reindeer07885	2727	I	T
reindeer14166	547	L	V
reindeer16552	619	N	T
reindeer07440	818	N	S
reindeer18626	2062	I	V
reindeer00562	399	D	N
reindeer01117	1035	D	N
reindeer21164	454	I	V
reindeer06529	168	S	P
reindeer02029	200	T	A
reindeer13098	48	F	L
reindeer13098	61	R	W
reindeer13098	63	G	D
reindeer15194	1950	K	R
reindeer10726	586	D	G
reindeer10726	604	K	Q
reindeer10726	609	L	F
reindeer10726	677	K	E
reindeer10726	694	R	C
reindeer10726	713	V	M
reindeer02458	150	Y	H
reindeer01798	221	E	A
reindeer01799	405	R	W
reindeer01943	542	H	Y
reindeer20140	563	R	H
reindeer10399	314	T	M
reindeer00035	383	H	R
reindeer11780	927	H	R
reindeer15251	896	V	I
reindeer12573	1494	Q	H
reindeer02529	192	Y	H
reindeer02529	218	N	S
reindeer06200	778	M	T
reindeer03193	277	V	M
reindeer11885	883	A	T
reindeer05391	730	Y	C
reindeer07316	529	C	G
reindeer13381	136	L	M
reindeer19861	410	M	R
reindeer14575	290	G	A
reindeer14575	381	N	D
reindeer02723	845	T	A
reindeer05956	478	H	Q
reindeer16842	177	T	I
reindeer01834	537	M	R
reindeer16841	471	H	L
reindeer16841	1193	I	V
reindeer20012	857	Q	H
reindeer02181	366	S	N
reindeer04443	2908	T	I
reindeer21097	222	R	S
reindeer14514	197	G	A
reindeer14514	332	G	D
reindeer14513	693	G	S
reindeer09002	1446	I	V
reindeer17396	205	T	S
reindeer17812	165	S	P
reindeer00336	549	T	S
reindeer06659	1245	Y	F
reindeer02924	66	S	D
reindeer21015	150	A	T
reindeer04693	108	I	M
reindeer01632	288	Q	H
reindeer17296	2006	T	A
reindeer10188	333	V	L
reindeer16741	286	V	I
reindeer07531	320	I	T
reindeer13257	1362	D	Y
reindeer14782	499	T	S
reindeer06380	683	K	R
reindeer06380	732	V	A
reindeer09652	271	R	H
reindeer06498	579	D	E
reindeer06498	604	A	S
reindeer14848	1104	H	Q
reindeer15476	567	V	I
reindeer21027	389	H	N
reindeer10456	406	Y	H
reindeer10456	692	L	V
reindeer10456	884	V	M
reindeer10456	1002	D	N
reindeer18407	615	I	M
reindeer04791	709	V	I
reindeer07506	2418	Y	N
reindeer14286	24	A	T
reindeer08718	258	I	M
reindeer08718	265	R	Q
reindeer16871	129	H	Y
reindeer19145	1461	L	A
reindeer19145	1462	E	K
reindeer19145	2434	N	T
reindeer20123	128	V	I
reindeer20123	130	D	E
reindeer20123	168	S	G
reindeer20123	187	L	I
reindeer20123	339	N	T
reindeer20123	388	A	S
reindeer04738	707	V	A
reindeer15011	284	N	S
reindeer15011	346	M	L
reindeer15011	484	Q	E
reindeer15538	74	T	N
reindeer15538	151	N	S
reindeer15538	170	E	D
reindeer15538	173	K	R
reindeer15538	196	S	C
reindeer03153	1298	I	T
reindeer03153	2160	N	H
reindeer10261	45	N	S
reindeer16574	448	E	Q
reindeer20848	779	V	I
reindeer04064	353	K	R
reindeer17301	49	M	V
reindeer17301	64	F	L
reindeer02345	319	K	R
reindeer11095	507	M	V
reindeer20376	503	V	L
reindeer04202	1736	H	R
reindeer18707	293	V	M
reindeer00823	417	S	P
reindeer10373	331	S	A
reindeer10373	869	N	S
reindeer10541	942	R	L
reindeer10541	1663	V	I
reindeer02354	441	D	N
reindeer18821	174	V	I
reindeer10489	221	C	S
reindeer16517	907	K	R
reindeer16517	934	H	Q
reindeer15466	396	F	L
reindeer15466	512	L	P
reindeer16782	1380	N	K
reindeer16782	1450	M	I
reindeer11644	568	L	F
reindeer01729	1839	S	I
reindeer12542	23	P	L
reindeer12542	59	V	L
reindeer12542	65	R	Q
reindeer12542	173	T	K
reindeer12542	189	R	L
reindeer12542	215	A	T
reindeer12542	262	I	L
reindeer06559	285	L	F
reindeer01151	122	K	E
reindeer01151	337	A	T
reindeer07520	379	D	G
reindeer03711	168	N	K
reindeer20306	538	L	M
reindeer04205	116	V	L
reindeer15537	1605	M	I
reindeer12215	16	V	I
reindeer12215	182	Y	C
reindeer12215	202	T	I
reindeer12215	241	S	L
reindeer12215	253	A	D
reindeer12215	300	Y	S
reindeer20253	45	C	R
reindeer20253	82	K	R
reindeer20253	122	I	L
reindeer02416	355	G	D
reindeer17624	46	T	I
reindeer05833	2375	N	S
reindeer15601	328	P	S
reindeer05613	54	K	R
reindeer04854	89	S	C
reindeer04854	348	L	I
reindeer04854	514	S	N
reindeer04854	571	T	I
reindeer00275	205	Q	P
reindeer08465	553	A	S
reindeer08465	803	Q	R
reindeer14463	340	L	F
reindeer02661	231	V	I
reindeer09299	689	G	A
reindeer09299	1812	T	A
reindeer16445	986	N	S
reindeer07211	239	D	G
reindeer04927	223	I	V
reindeer02185	106	Q	E
reindeer02185	152	H	Y
reindeer02185	153	I	V
reindeer02185	173	Y	F
reindeer02185	189	P	A
reindeer02185	297	Y	A
reindeer02185	311	V	I
reindeer02185	528	Q	K
reindeer02716	69	A	S
reindeer02716	71	H	P
reindeer02716	119	Y	C
reindeer09123	113	D	E
reindeer08405	640	V	A
reindeer11748	179	Y	D
reindeer08664	247	K	R
reindeer08664	289	C	G
reindeer08664	361	M	L
reindeer08664	398	S	T
reindeer08664	447	V	I
reindeer08664	550	A	V
reindeer08664	579	A	S
reindeer08664	600	S	T
reindeer08664	656	M	L
reindeer08664	681	V	T
reindeer08664	696	A	P
reindeer08664	930	V	L
reindeer08664	1065	A	S
reindeer05188	962	R	H
reindeer07157	99	M	L
reindeer11502	11	S	A
reindeer18536	1738	D	S
reindeer18536	3267	N	D
reindeer13701	525	S	N
reindeer17284	2130	D	E
reindeer12652	123	D	N
reindeer12652	189	I	T
reindeer12652	218	A	T
reindeer12652	244	G	S
reindeer02749	973	T	A
reindeer18232	248	N	K
reindeer18232	459	F	Y
reindeer18232	601	N	S
reindeer13746	250	P	S
reindeer13746	325	A	V
reindeer13746	353	L	Q
reindeer05646	1687	A	V
reindeer16921	157	R	Q
reindeer16921	181	R	Q
reindeer16921	259	V	M
reindeer09570	553	K	R
reindeer16551	549	S	G
reindeer16551	561	T	A
reindeer14222	41	F	L
reindeer18937	269	R	Q
reindeer18937	340	F	S
reindeer18937	376	I	V
reindeer18937	385	W	R
reindeer18937	397	I	T
reindeer18790	1164	V	A
reindeer13055	189	P	H
reindeer13055	202	G	C
reindeer13055	204	C	S
reindeer13055	224	Y	F
reindeer13055	247	L	M
reindeer13055	359	A	V
reindeer13055	362	I	V
reindeer13055	386	S	T
reindeer09571	332	T	I
reindeer21203	303	C	F
reindeer19209	189	A	T
reindeer05568	262	E	D
reindeer05568	278	I	L
reindeer05568	317	S	A
reindeer17187	113	K	T
reindeer04314	1187	I	T
reindeer16360	16	A	T
reindeer16360	62	V	L
reindeer16360	86	V	M
reindeer17831	2047	N	S
reindeer08566	632	S	A
reindeer19818	901	N	S
reindeer21397	180	L	V
reindeer21397	196	R	C
reindeer21397	244	S	A
reindeer21397	467	R	W
reindeer04260	49	R	P
reindeer11201	26	D	N
reindeer19300	314	K	R
reindeer10177	7076	I	V
reindeer15416	225	K	N
reindeer18701	349	A	T
reindeer18701	355	S	T

## Sheet: Table S9
Table S9 The GO enrichment of genes for reindeer-specific animo acid substitutions with adjusted P values <=0.05.
Source	Term_id	Term_name	Adjusted_p_value
GO:MF	GO:0005515	protein binding	2.93e-09
GO:BP	GO:0007275	multicellular organism development	4.07e-09
GO:CC	GO:0005829	cytosol	1.27e-08
GO:BP	GO:0048856	anatomical structure development	1.42e-08
GO:CC	GO:0005737	cytoplasm	2.74e-08
GO:CC	GO:0043005	neuron projection	2.13e-07
GO:CC	GO:0030054	cell junction	5.29e-07
GO:BP	GO:0048666	neuron development	1.63e-06
GO:CC	GO:0120025	plasma membrane bounded cell projection	2.3e-06
GO:CC	GO:0030424	axon	2.31e-06
GO:BP	GO:0048699	generation of neurons	2.67e-06
GO:CC	GO:0031982	vesicle	3.06e-06
GO:CC	GO:0042995	cell projection	3.08e-06
GO:BP	GO:0032502	developmental process	3.23e-06
GO:BP	GO:0048731	system development	6.86e-06
GO:BP	GO:0030182	neuron differentiation	9.9e-06
GO:BP	GO:0031175	neuron projection development	1.74e-05
GO:BP	GO:0032501	multicellular organismal process	1.86e-05
GO:BP	GO:0022008	neurogenesis	1.92e-05
GO:BP	GO:0009653	anatomical structure morphogenesis	2.71e-05
GO:BP	GO:0007399	nervous system development	4.06e-05
GO:CC	GO:0045202	synapse	9.6e-05
GO:BP	GO:0048513	animal organ development	0.000143916
GO:BP	GO:0006996	organelle organization	0.000315076
GO:BP	GO:0120036	plasma membrane bounded cell projection organization	0.000344837
GO:CC	GO:0005844	polysome	0.000439683
GO:BP	GO:0002181	cytoplasmic translation	0.00045927
GO:BP	GO:0043604	amide biosynthetic process	0.000533202
GO:BP	GO:0048468	cell development	0.000647604
GO:BP	GO:0030030	cell projection organization	0.000783717
GO:BP	GO:0048667	cell morphogenesis involved in neuron differentiation	0.000926547
GO:BP	GO:0043043	peptide biosynthetic process	0.00108951
GO:BP	GO:0006518	peptide metabolic process	0.0011715
GO:BP	GO:0016236	macroautophagy	0.00141373
GO:BP	GO:0006412	translation	0.00143494
GO:CC	GO:0044304	main axon	0.0014862
GO:CC	GO:0022626	cytosolic ribosome	0.00162235
GO:MF	GO:0035639	purine ribonucleoside triphosphate binding	0.00178561
GO:BP	GO:0048869	cellular developmental process	0.00194456
GO:MF	GO:0043168	anion binding	0.0023197
GO:CC	GO:1902494	catalytic complex	0.0026901
GO:MF	GO:0043167	ion binding	0.00271433
GO:BP	GO:0030154	cell differentiation	0.00274848
GO:CC	GO:0031252	cell leading edge	0.00360577
GO:BP	GO:0051641	cellular localization	0.00362374
GO:BP	GO:0050794	regulation of cellular process	0.00393723
GO:BP	GO:0000904	cell morphogenesis involved in differentiation	0.00394604
GO:BP	GO:0051128	regulation of cellular component organization	0.00395516
GO:MF	GO:0000166	nucleotide binding	0.00400798
GO:MF	GO:1901265	nucleoside phosphate binding	0.00406708
GO:MF	GO:0036094	small molecule binding	0.0045874
GO:BP	GO:0043603	cellular amide metabolic process	0.0051487
GO:CC	GO:0012505	endomembrane system	0.00520253
GO:MF	GO:0032555	purine ribonucleotide binding	0.00537501
GO:MF	GO:0097367	carbohydrate derivative binding	0.0056044
GO:BP	GO:0006914	autophagy	0.00565256
GO:BP	GO:0061919	process utilizing autophagic mechanism	0.00565256
GO:BP	GO:0007155	cell adhesion	0.00586631
GO:MF	GO:0017076	purine nucleotide binding	0.00665632
GO:CC	GO:0098793	presynapse	0.00686661
GO:MF	GO:0032553	ribonucleotide binding	0.00696548
GO:CC	GO:0036477	somatodendritic compartment	0.00743192
GO:CC	GO:0005856	cytoskeleton	0.00798019
GO:CC	GO:0031410	cytoplasmic vesicle	0.0082723
GO:CC	GO:0097708	intracellular vesicle	0.00847889
GO:CC	GO:0016020	membrane	0.00959133
GO:BP	GO:0044248	cellular catabolic process	0.00971275
GO:MF	GO:0005524	ATP binding	0.00993556
GO:BP	GO:0032989	cellular component morphogenesis	0.0105545
GO:CC	GO:0045180	basal cortex	0.0108797
GO:BP	GO:0065007	biological regulation	0.0120677
GO:CC	GO:0005774	vacuolar membrane	0.012173
GO:BP	GO:0060322	head development	0.0162039
GO:CC	GO:0044391	ribosomal subunit	0.0173923
GO:BP	GO:0010975	regulation of neuron projection development	0.0175375
GO:BP	GO:1901566	organonitrogen compound biosynthetic process	0.0186988
GO:BP	GO:0007030	Golgi organization	0.0195074
GO:BP	GO:0019538	protein metabolic process	0.0204317
GO:CC	GO:0070161	anchoring junction	0.02067
GO:CC	GO:0005654	nucleoplasm	0.0233356
GO:CC	GO:0070062	extracellular exosome	0.023482
GO:BP	GO:0032879	regulation of localization	0.025441
GO:BP	GO:0044249	cellular biosynthetic process	0.0271354
GO:BP	GO:0120039	plasma membrane bounded cell projection morphogenesis	0.027305
GO:MF	GO:0032559	adenyl ribonucleotide binding	0.0276129
GO:CC	GO:0098562	cytoplasmic side of membrane	0.0280273
GO:BP	GO:0048858	cell projection morphogenesis	0.0312008
GO:CC	GO:1903561	extracellular vesicle	0.0316472
GO:CC	GO:0042734	presynaptic membrane	0.0319381
GO:CC	GO:0065010	extracellular membrane-bounded organelle	0.032038
GO:CC	GO:0043230	extracellular organelle	0.032038
GO:CC	GO:0030425	dendrite	0.0325269
GO:MF	GO:0030554	adenyl nucleotide binding	0.0332372
GO:BP	GO:1903690	negative regulation of wound healing, spreading of epidermal cells	0.0341051
GO:CC	GO:0097447	dendritic tree	0.0341091
GO:CC	GO:0005925	focal adhesion	0.0356891
GO:MF	GO:0050839	cell adhesion molecule binding	0.0362701
GO:BP	GO:0007420	brain development	0.0368529
GO:CC	GO:0042788	polysomal ribosome	0.0371742
GO:BP	GO:0051179	localization	0.0415153
GO:BP	GO:0016477	cell migration	0.0434306
GO:CC	GO:0140535	intracellular protein-containing complex	0.045468
GO:CC	GO:0030055	cell-substrate junction	0.0463204

## Sheet: Table S10
Table S10 The information of divergent CNE for reindeer
CHR	Start	End
scaffold525	1129609	1129971
scaffold1806	159228	159593
scaffold887	327513	328034
scaffold282	614073	614468
scaffold1806	296842	297215
scaffold1306	330128	330941
scaffold318	65251	65392
scaffold252	1964810	1965123
scaffold859	140556	141583
scaffold45	1616618	1617519
scaffold1843	227511	228000
scaffold100	2749997	2752715
scaffold50	664392	664620
scaffold1091	684193	687113
scaffold363	1106226	1106489
scaffold3111	66877	67037
scaffold205	413904	416096
scaffold449	1208317	1208629
scaffold761	697659	698254
scaffold1728	365689	365926
scaffold329	149573	149809
scaffold2153	164842	165292
scaffold357	1079329	1080889
scaffold334	912893	914367
scaffold1778	24290	24513
scaffold536	1164467	1164960
scaffold2477	273895	274195
scaffold574	324163	324746
scaffold745	195788	196408
scaffold99	1464368	1465694
scaffold754	988936	990071
scaffold1107	29097	29383
scaffold453	447917	449583
scaffold304	992102	992598
scaffold3524	64397	65475
scaffold3364	120227	120985
scaffold1606	100355	100954
scaffold110	32640	32833
scaffold766	333024	333534
scaffold47	1195002	1195518
scaffold20	1440359	1441407
scaffold3	2642762	2643404
scaffold475	1323860	1324207
scaffold578	646368	646707
scaffold3288	149924	150447
scaffold445	648755	649146
scaffold2046	294233	294474
scaffold406	1700735	1701515
scaffold693	515043	515205
scaffold1002	658900	659756
scaffold256	297933	298093
scaffold2358	263684	264195
scaffold1402	113982	114079
scaffold1266	718331	719611
scaffold536	544471	545783
scaffold656	1069160	1070054
scaffold2020	202314	202519
scaffold1162	410415	411865
scaffold592	704459	704634
scaffold33	835775	835873
scaffold462	171386	171760
scaffold172	145396	146653
scaffold3815	22850	24065
scaffold1055	307795	307888
scaffold9	1258307	1258534
scaffold68	314856	315513
scaffold1549	441263	441638
scaffold713	893326	893622
scaffold657	1557839	1558486
scaffold526	593213	593841
scaffold3688	19288	20168
scaffold370	1611044	1612003
scaffold2025	153576	154408
scaffold667	47529	48649
scaffold49	2389057	2390506
scaffold135	925583	926924
scaffold1472	656496	656841
scaffold474	1084513	1084770
scaffold764	29829	30202
scaffold83	854073	854133
scaffold87	41649	42080
scaffold235	265769	265976
scaffold1911	409656	410638
scaffold374	235578	235685
scaffold2205	167373	167500
scaffold1668	725405	726028
scaffold1761	429293	429750
scaffold1445	375086	375465
scaffold476	790279	790758
scaffold2440	259274	259345
scaffold475	298608	299343
scaffold93	373304	373712
scaffold202	883846	885799
scaffold226	1171758	1172858
scaffold1772	247241	247927
scaffold33	834870	835007
scaffold1198	8600	8715
scaffold2515	244107	244798
scaffold703	158663	159741
scaffold136	1514078	1514180
scaffold655	782581	782712
scaffold1289	1084478	1085030
scaffold3206	38416	39627
scaffold237	1502914	1503132
scaffold1788	86387	86563
scaffold649	280256	282656
scaffold2437	41954	42601
scaffold1105	490555	490742
scaffold1184	220376	221863
scaffold449	1248426	1248724
scaffold404	859825	860182
scaffold656	1064519	1064717
scaffold1156	213466	213574
scaffold3155	13165	13269
scaffold7	1468475	1470491
scaffold2239	222611	223168
scaffold2839	86705	87042
scaffold2	218146	218545
scaffold3328	48090	49353
scaffold1234	769312	770291
scaffold1501	132553	134267
scaffold805	524269	524398
scaffold704	193614	194061
scaffold1203	193847	194063
scaffold337	126900	127312
scaffold835	298364	298776
scaffold459	1039913	1040648
scaffold893	430097	430131
scaffold48	1540835	1541041
scaffold1028	655024	658035
scaffold335	274014	274546
scaffold179	286166	286877
scaffold915	67107	68578
scaffold29	515091	515597
scaffold1668	717641	718345
scaffold1195	339367	339938
scaffold1986	233586	233644
scaffold161	1983493	1983613
scaffold1870	304900	305012
scaffold798	718769	718993
scaffold104	1068119	1069211
scaffold153	945896	946033
scaffold118	113849	114177
scaffold35	515270	515919
scaffold720	165268	166016
scaffold525	767650	769750
scaffold670	985487	987050
scaffold18	1396157	1397461
scaffold718	55040	55262
scaffold2396	275085	278275
scaffold2885	247809	248510
scaffold1278	272920	273072
scaffold575	414125	414464
scaffold718	55042	55367
scaffold14	2603513	2603926
scaffold546	1384366	1384804
scaffold533	1048449	1048569
scaffold38	157080	157841
scaffold10	2664558	2664789

[truncated: 1 more sheets: Table S11]
